# Supplementary material for: Evaluating environmental DNA detection of a rare fish in turbid water using field and experimental approaches
Source: PeerJ. 2024 Jan 2;12:e16453. doi: 10.7717/peerj.16453 (PMC10768661; doi:10.7717/peerj.16453)
Supplement: Supplemental Information 3 [file peerj-12-16453-s003.csv]

Date	Gear In	Station	Tow #	Lat	Long	DSM trawl	Turbidity (NTU)	ºC	Sp cnd	DO	Current	Tide prev	Tide next	Tide dir	Weather
1/3/17	939	HB4	1	38.075	-121.931	0	80	8	166	10.6	-1.37	924	1448	ebb	rain
1/3/17	959	HB4	2	38.073	-121.958	0	70.8	8.1	171	10.4	-1.37	924	1448	ebb	rain
1/3/17	808	HB5	1	38.0477	-121.9304	0	46.8	8.1	188	10.7	1.72	254	924	flood	rain
1/3/17	828	HB5	2	38.0477	-121.9304	0	51.2	8.1	140	10.5	1.72	254	924	flood	rain
1/3/17	1136	RV3	1	38.0897	-121.7377	0	41.6	8.3	85.5	10.6	-1.37	924	1448	ebb	rain
1/3/17	1203	RV3	2	38.089	-121.7372	0	29.3	8.2	105.4	10.3	-1.37	924	1448	ebb	rain
1/3/17	1217	RV3	3	38.0894	-121.7366	0	32.4	8.3	61.9	10.5	-1.37	924	1448	ebb	rain
1/3/17	1227	RV3	4	38.0897	-121.7372	0	30.5	8.3	102.7	10.4	-1.37	924	1448	ebb	rain
1/6/17	937	HB6	1	38.0415	-121.9081	0	59.9	8.2	127.2	9.6	1.78	506	1130	flood	clear
1/6/17	1014	HB6	4	38.0427	-121.9118	1	67.8	8.2	160	9.3	1.78	506	1130	flood	clear
1/6/17	823	LSR13	1	38.0217	-121.811	2	50.4	8.2	59.3	9.3	1.78	506	1130	flood	cloudy
1/6/17	842	LSR13	2	38.0222	-121.8113	3	53.5	8.2	148.7	9.6	1.78	506	1130	flood	clear
1/24/17	932	HB52	1	38.0479	-121.9305	0	149	9.1	96.2	10.9	1.48	754	1412	flood	clear
1/24/17	944	HB52	2	38.0473	-121.9272	0	144	9.1	97	10.8	1.48	754	1412	flood	clear
1/24/17	1025	HB52	5	38.047	-121.9248	8	145	9.1	100.3	10.6	1.48	754	1412	flood	clear
1/24/17	1136	RV51	1	38.1289	-121.6918	0	112	8.9	77.5	10.9	1.48	754	1412	flood	cloudy
1/24/17	1147	RV51	2	38.1294	-121.6913	0	124	8.9	77.9	11.1	1.48	754	1412	flood	cloudy
1/24/17	1158	RV51	3	38.1301	-121.6908	0	119	8.9	76.2	11.2	1.48	754	1412	flood	cloudy
1/24/17	1208	RV51	4	38.1306	-121.6904	0	118	8.9	76.7	11.2	1.48	754	1412	flood	cloudy
1/24/17	822	SBM53	1	38.0835	-121.9945	0	118	9	122.9	10.7	1.48	754	1412	flood	cloudy
1/24/17	833	SBM53	2	38.0829	-121.9929	0	123	9	126.2	11	1.48	754	1412	flood	cloudy
1/24/17	844	SBM53	3	38.0841	-121.9898	0	151	9	127.7	10.9	1.48	754	1412	flood	cloudy
1/24/17	857	SBM53	4	38.0843	-121.9871	1	142	9	121.9	10.6	1.48	754	1412	flood	clear
2/9/17	1220	RV51	5	38.1311	-121.6897	0	126	9	77.2	11.2	1.48	754	1412	flood	cloudy
2/9/17	821	SBM60	1	38.0796	-121.9819	0	84.6	11.5	99.4	13.2	4.48	729	1305	flood	cloudy
2/9/17	831	SBM60	2	38.0794	-121.9823	0	100	11.5	101.8	12.9	4.48	729	1305	flood	cloudy
2/9/17	852	SBM60	3	38.079	-121.9815	0	103	11.6	110.1	12.8	4.48	729	1305	flood	cloudy
2/9/17	904	SBM60	4	38.0783	-121.9807	0	115	11.9	111.5	12.6	4.48	729	1305	flood	cloudy
2/9/17	916	SBM60	5	38.0777	-121.9804	0	114	11.9	113.3	12.5	4.48	729	1305	flood	cloudy
2/9/17	958	SBM62	1	38.0957	-122.0312	0	94.8	11.4	110.3	12.9	4.48	729	1305	flood	cloudy
2/9/17	1009	SBM62	2	38.0935	-122.0257	0	77.7	11.6	114.8	12.9	4.48	729	1305	flood	rain
2/9/17	1031	SBM62	3	38.0951	-122.0331	1	79.2	11.5	106	12.8	4.48	729	1305	flood	rain
