# Supplementary material for: Evaluating environmental DNA detection of a rare fish in turbid water using field and experimental approaches
Source: PeerJ. 2024 Jan 2;12:e16453. doi: 10.7717/peerj.16453 (PMC10768661; doi:10.7717/peerj.16453)
Supplement: Supplemental Information 4 [file peerj-12-16453-s004.csv]

Sample_date	Station_code	Lat	Long	EDSM_trawl_total_fish	eDNA_pos_rxns	Ct	eDNA_total_rxns	Turbidity_NTU	Temp_C
1/6/2017	HB6	38.04	-121.91	1	1	40.62	8	67.8	8.2
1/6/2017	Field negative control	NA	NA	NA	0	NA	8	NA	NA
1/6/2017	LSR13	38.02	-121.81	5	1	39.2	8	53.5	8.2
1/24/2017	HB52	38.05	-121.92	8	1	39.81	24	145	9.1
1/24/2017	SBM53	38.08	-121.99	1	1	39.46	24	142	9
1/24/2017	Field negative control	NA	NA	NA	0	NA	6	NA	NA
NA	qPCR No template control	NA	NA	NA	0	NA	11	NA	NA
