# Supplementary material for: Evaluating environmental DNA detection of a rare fish in turbid water using field and experimental approaches
Source: PeerJ. 2024 Jan 2;12:e16453. doi: 10.7717/peerj.16453 (PMC10768661; doi:10.7717/peerj.16453)
Supplement: Supplemental Information 6 [file peerj-12-16453-s006.csv]

#Results of inhibition testing conducted for delta smelt eDNA filtration experiments; see Holmes et al. manuscript for methods and further details
#Target is delta smelt (DSM) or internal positive control (IPC)
#Sample types are: no amplification control (NAC), where no amplification is expected for DSM and IPC targets, no target template control (NTC) where amplification is expected for IPC but not DSM, 50_NTU where amplification is expected for IPC but not DSM, and DSM_tank where amplification is expected for both targets
#Target_template indicates if the DSM or IPC target is expected to amplify in the replicate of that sample type; 0 indicates detection is not expected and 1 indicates detection is expected
#Detection indicates if the target was detected in that replicate; NB no detections occurred in samples were the target was not expected
Target	Sample_type	Replicate_no	Ct_rep	Ct_average	Target_template	Detection
DSM	NAC	1	NA	NA	0	0
DSM	NAC	2	NA	NA	0	0
DSM	NAC	3	NA	NA	0	0
DSM	NAC	4	NA	NA	0	0
DSM	NAC	5	NA	NA	0	0
DSM	NAC	6	NA	NA	0	0
DSM	NTC	1	NA	NA	0	0
DSM	NTC	2	NA	NA	0	0
DSM	NTC	3	NA	NA	0	0
DSM	NTC	4	NA	NA	0	0
DSM	NTC	5	NA	NA	0	0
DSM	NTC	6	NA	NA	0	0
DSM	50_NTU	1	NA	NA	0	0
DSM	50_NTU	2	NA	NA	0	0
DSM	50_NTU	3	NA	NA	0	0
DSM	DSM_tank	1	25.12	25.1	1	1
DSM	DSM_tank	2	25.09	25.1	1	1
DSM	DSM_tank	3	25.09	25.1	1	1
IPC	NAC	1	NA	NA	0	0
IPC	NAC	2	NA	NA	0	0
IPC	NAC	3	NA	NA	0	0
IPC	NAC	4	NA	NA	0	0
IPC	NAC	5	NA	NA	0	0
IPC	NAC	6	NA	NA	0	0
IPC	NTC	1	27.08	26.97	1	1
IPC	NTC	2	26.88	26.97	1	1
IPC	NTC	3	26.86	26.97	1	1
IPC	NTC	4	26.89	26.97	1	1
IPC	NTC	5	26.95	26.97	1	1
IPC	NTC	6	27.13	26.97	1	1
IPC	50_NTU	1	26.86	26.84	1	1
IPC	50_NTU	2	26.93	26.84	1	1
IPC	50_NTU	3	26.72	26.84	1	1
IPC	DSM_tank	1	27.03	27.04	1	1
IPC	DSM_tank	2	27.06	27.04	1	1
IPC	DSM_tank	3	27.04	27.04	1	1
