# Supplementary material for: Evaluating environmental DNA detection of a rare fish in turbid water using field and experimental approaches
Source: PeerJ. 2024 Jan 2;12:e16453. doi: 10.7717/peerj.16453 (PMC10768661; doi:10.7717/peerj.16453)
Supplement: Supplemental Information 7 — Enhanced Delta Smelt Monitoring (EDSM) trawl survey data from December 2016 to March 2017 (USFWS 2019). All sites where delta smelt were detected by trawl are included, irrespective of eDNA sample collection. [file peerj-12-16453-s007.csv]

#EDSM trawl data for sites where delta smelt were detected 12/15/15 to 3/31/16
#data from United States Fish and Wildlife Service, T. Senegal, R. Mckenzie, J. Speegle, B. Perales, D. Bridgman, K. Erly, S. Staiger, A. Arrambide, and M. Gilbert. 2022. Interagency Ecological Program and US Fish and Wildlife Service: San Francisco Estuary Enhanced Delta Smelt Monitoring Program data, 2016-2021 ver 8. Environmental Data Initiative. https://doi.org/10.6073/pasta/e1a540c161b7be56b…
Station	Turbidity_NTU	Secchi_m	Date	Time	DSMcount_by_tow	Region	SubRegion	Stratum	TowMax	Count_tows_detecting_DSM	Tow1or2_w_DSM	TargetLat	TargetLong	StartLat	StartLong	StopLat	StopLong	CommonName	OrganismCode	DSMcount_by_station	Second_tow	Notes_AH
PP1	23.2	0.67	12/15/16	12:14:00	1	South	San Joaquin River at Prisoners Pt	HRHD	5	1	1	38.05732549	-121.5545839	38.0566667	-121.54644	38.0558333	-121.54056	Delta smelt	DSM	1	No
SJT2	NA	0.67	12/15/16	9:43:00	1	South	San Joaquin River near Twitchell Island	HRHD	5	2	1	38.09723946	-121.6580414	38.0968889	-121.65817	38.0966944	-121.657	Delta smelt	DSM	2	No
SJT2	23.8	0.56	12/15/16	9:57:00	1	South	San Joaquin River near Twitchell Island	HRHD	5	NA	2	38.09723946	-121.6580414	38.0964444	-121.65744	38.0958889	-121.65614	Delta smelt	DSM	NA	Yes
SBM4	72.5	0.24	12/20/16	8:27:00	1	West	Mid Suisun Bay	LRHD	5	1	1	38.10393452	-122.0362426	38.10311	-122.03455	38.10197	-122.03335	Delta smelt	DSM	1	No
SBM2	69.1	0.26	12/20/16	10:15:00	1	West	Mid Suisun Bay	LRHD	5	1	1	38.06734719	-122.0298784	38.06602	-122.02873	38.0659	-122.02803	Delta smelt	DSM	1	No
HB2	59.1	0.34	12/20/16	9:30:00	1	West	Honker Bay	LRHD	5	1	1	38.05935306	-121.9696524	38.05813	-121.96782	38.05394	-121.95233	Delta smelt	DSM	1	No
LSR1	54.6	0.26	12/20/16	11:34:00	1	West	Lower Sacramento River	LRHD	5	1	1	38.07257187	-121.7733374	38.07206	-121.77724	38.072	-121.77754	Delta smelt	DSM	1	No
PP5	65.1	0.34	12/20/16	9:00:00	1	South	San Joaquin River at Prisoners Pt	HRHD	5	1	1	38.10533089	-121.599991	38.10455	-121.59839	38.10471	-121.59761	Delta smelt	DSM	1	No
SJT4	46	0.36	12/20/16	7:44:00	2	South	San Joaquin River near Twitchell Island	HRHD	5	1	1	38.1024732	-121.6195422	38.10303	-121.61872	38.10377	-121.61766	Delta smelt	DSM	2	No
LSR2	95.9	0.19	12/21/16	10:59:00	1	West	Lower Sacramento River	LRHD	5	2	1	38.06582085	-121.821175	38.06625	-121.81985	38.06591	-121.81824	Delta smelt	DSM	10	No
LSR2	101	0.21	12/21/16	11:08:00	9	West	Lower Sacramento River	LRHD	5	NA	2	38.06582085	-121.821175	38.06579	-121.81664	38.06501	-121.81495	Delta smelt	DSM	NA	Yes
LSR3	76.3	0.24	12/21/16	11:56:00	1	West	Lower Sacramento River	LRHD	5	1	1	38.06669651	-121.8660237	38.06786	-121.86491	38.0682	-121.86461	Delta smelt	DSM	1	No
SBM6	69.2	0.23	12/22/16	11:08:00	1	West	Mid Suisun Bay	LRHD	5	1	1	38.07676976	-122.0306948	38.07692	-122.03549	38.08008	-122.03719	Delta smelt	DSM	1	No
LSJ10	55.4	0.36	12/22/16	10:06:00	1	West	Lower San Joaquin	LRHD	5	1	1	38.0490654	-121.8458984	38.04907	-121.84646	38.04968	-121.84652	Delta smelt	DSM	1	No
PP8	36	0.37	12/22/16	10:35:00	1	South	San Joaquin River at Prisoners Pt	HRHD	5	1	1	38.06756921	-121.534635	38.06801	-121.53532	38.06805	-121.53603	Delta smelt	DSM	1	No
SJT6	NA	NA	12/27/16	11:00:00	1	South	San Joaquin River near Twitchell Island	HRHD	5	1	1	38.0775272	-121.6813721	38.08312	-121.68192	38.05693	-121.68008	Delta smelt	DSM	1	No
SJT8	44.1	0.47	12/27/16	11:19:00	2	South	San Joaquin River near Twitchell Island	HRHD	5	2	1	38.09366697	-121.6756151	38.09407	-121.67515	38.09426	-121.67558	Delta smelt	DSM	3	No
SJT8	31.3	0.47	12/27/16	11:38:00	1	South	San Joaquin River near Twitchell Island	HRHD	5	NA	2	38.09366697	-121.6756151	38.09464	-121.67465	38.09466	-121.67471	Delta smelt	DSM	NA	Yes
SBM7	60.3	0.34	12/28/16	12:13:00	2	West	Mid Suisun Bay	LRHD	5	1	1	38.06204829	-121.9949311	38.06184	-121.99684	38.0621	-121.99745	Delta smelt	DSM	2	No
CS2	35.2	0.38	12/28/16	8:53:00	8	North	Cache Slough and Liberty Island	LRHD	5	2	1	38.30260603	-121.6542522	38.30132	-121.65452	38.3024	-121.65418	Delta smelt	DSM	11	No
CS2	38.3	0.35	12/28/16	9:18:00	3	North	Cache Slough and Liberty Island	LRHD	5	NA	2	38.30260603	-121.6542522	38.30387	-121.65389	38.30435	-121.65375	Delta smelt	DSM	NA	Yes
RV1	31.1	0.46	12/28/16	10:40:00	1	North	Sacramento River near Rio Vista	LRHD	5	1	1	38.10220737	-121.7243691	38.10355	-121.72474	38.10439	-121.72291	Delta smelt	DSM	1	No
PP9	34	0.41	12/28/16	11:14:00	1	South	San Joaquin River at Prisoners Pt	HRHD	5	2	1	38.09715144	-121.5756331	38.09788	-121.57612	38.09858	-121.57831	Delta smelt	DSM	2	No
PP9	30.4	0.37	12/28/16	11:29:00	1	South	San Joaquin River at Prisoners Pt	HRHD	5	NA	2	38.09715144	-121.5756331	38.09851	-121.57876	38.09909	-121.58055	Delta smelt	DSM	NA	Yes
SJT9	30.7	0.43	12/28/16	10:44:00	1	South	San Joaquin River near Twitchell Island	HRHD	5	1	1	38.10123406	-121.6153005	38.10206	-121.60779	38.10153	-121.60419	Delta smelt	DSM	1	No
SBM8	109	0.27	12/29/16	8:30:00	2	West	Mid Suisun Bay	LRHD	5	1	1	38.12795295	-122.0597243	38.12888	-122.05613	38.12943	-122.05474	Delta smelt	DSM	2	No
SM1	74	0.29	12/29/16	9:12:00	2	West	Suisun Marsh	LRHD	5	1	1	38.1758909	-122.0100007	38.17782	-122.00826	38.17647	-122.01128	Delta smelt	DSM	2	No
SJT10	34.9	0.46	12/29/16	11:31:00	1	South	San Joaquin River near Twitchell Island	HRHD	5	1	1	38.05454485	-121.6933783	38.0541	-121.6928	38.05371	-121.69337	Delta smelt	DSM	1	No
LSR4	50.6	0.4	12/30/16	8:20:00	1	West	Lower Sacramento River	LRHD	5	1	1	38.07229154	-121.8444382	38.07212	-121.846	38.07195	-121.8457	Delta smelt	DSM	1	No
PP12	30.8	0.42	12/30/16	7:56:00	1	South	San Joaquin River at Prisoners Pt	HRHD	5	1	1	38.10228942	-121.5961971	38.10026	-121.5866	38.09915	-121.58414	Delta smelt	DSM	1	No
PP14	31.5	0.49	12/30/16	9:14:00	1	South	San Joaquin River at Prisoners Pt	HRHD	5	1	1	38.09364724	-121.5758378	38.09147	-121.57699	38.09065	-121.57756	Delta smelt	DSM	1	No
SJT11	32.5	0.46	12/30/16	9:58:00	2	South	San Joaquin River near Twitchell Island	HRHD	5	2	1	38.0890835	-121.6811232	38.08873	-121.68137	38.0898	-121.68104	Delta smelt	DSM	5	No
SJT11	32.3	0.47	12/30/16	10:15:00	3	South	San Joaquin River near Twitchell Island	HRHD	5	NA	2	38.0890835	-121.6811232	38.08984	-121.68117	38.09045	-121.68044	Delta smelt	DSM	NA	Yes
SJT13	33	0.52	1/3/17	9:34:00	1	South	San Joaquin River near Twitchell Island	HRHD	5	1	1	38.08660845	-121.6331433	38.08741	-121.63255	38.09028	-121.62951	Delta smelt	DSM	1	No
SJT14	30	0.52	1/3/17	10:28:00	1	South	San Joaquin River near Twitchell Island	HRHD	5	2	1	38.0959801	-121.6677137	38.09718	-121.66773	38.09735	-121.66503	Delta smelt	DSM	3	No
SJT14	28.6	0.53	1/3/17	10:44:00	2	South	San Joaquin River near Twitchell Island	HRHD	5	NA	2	38.0959801	-121.6677137	38.09757	-121.6634	38.09604	-121.66101	Delta smelt	DSM	NA	Yes
PP21	28.2	0.54	1/4/17	9:25:00	2	South	San Joaquin River at Prisoners Pt	HRHD	5	1	1	38.09364713	-121.5719076	38.0969	-121.57201	38.09806	-121.57474	Delta smelt	DSM	2	No
PP27	21.6	0.64	1/4/17	12:09:00	1	South	San Joaquin River at Prisoners Pt	HRHD	5	1	1	38.05056302	-121.5348259	38.05418	-121.53432	38.05247	-121.53541	Delta smelt	DSM	1	No
SBM14	127	0.19	1/5/17	9:55:00	1	West	Mid Suisun Bay	LRHD	5	1	1	38.11433482	-122.0588741	38.11321	-122.05895	38.11324	-122.05831	Delta smelt	DSM	1	No
SM3	122	0.16	1/5/17	9:05:00	6	West	Suisun Marsh	LRHD	5	1	1	38.17998916	-121.9981982	38.17979	-122.00204	38.1795	-122.00421	Delta smelt	DSM	6	No
SJT16	24.1	0.47	1/5/17	7:29:00	1	South	San Joaquin River near Twitchell Island	HRHD	5	1	1	38.10403392	-121.6071475	38.10373	-121.6009	38.10425	-121.60326	Delta smelt	DSM	1	No
SJT15	49.6	0.25	1/5/17	8:45:00	1	South	San Joaquin River near Twitchell Island	HRHD	5	1	1	38.06691669	-121.6777486	38.06819	-121.67641	38.06861	-121.67726	Delta smelt	DSM	1	No
SJT18	34.8	0.27	1/5/17	9:40:00	1	South	San Joaquin River near Twitchell Island	HRHD	5	1	1	38.09486525	-121.6489788	38.09441	-121.64837	38.09441	-121.64823	Delta smelt	DSM	1	No
SJT17	31.1	0.4	1/5/17	10:07:00	2	South	San Joaquin River near Twitchell Island	HRHD	5	1	1	38.09932578	-121.6298349	38.09926	-121.63011	38.09792	-121.63095	Delta smelt	DSM	2	No
HB6	67.8	0.39	1/6/17	10:14:00	1	West	Honker Bay	LRHD	5	1	1	38.04164161	-121.9075625	38.04266	-121.91184	38.04289	-121.91247	Delta smelt	DSM	1	No
LSJ13	50.4	0.31	1/6/17	8:23:00	2	West	Lower San Joaquin	LRHD	5	2	1	38.02174761	-121.8128007	38.02771	-121.81096	38.02708	-121.81068	Delta smelt	DSM	5	No
LSJ13	53.3	0.36	1/6/17	8:42:00	3	West	Lower San Joaquin	LRHD	5	NA	2	38.02174761	-121.8128007	38.02221	-121.81134	38.02222	-121.81157	Delta smelt	DSM	NA	Yes
PP20	16	0.63	1/6/17	7:59:00	1	South	San Joaquin River at Prisoners Pt	HRHD	5	1	1	38.04652812	-121.5003204	38.04541	-121.49917	38.04624	-121.4991	Delta smelt	DSM	1	No
FT53	64.8	0.2	1/9/17	13:53:00	1	South	Franks Tract	HRLD	10	1	1	38.02683	-121.60746	38.02698	-121.60463	38.02783	-121.60098	Delta smelt	DSM	1	No
PP23	37.2	0.45	1/9/17	9:06:00	1	South	San Joaquin River at Prisoners Pt	HRHD	5	1	1	38.08486073	-121.5677418	38.08502	-121.5672	38.08402	-121.56862	Delta smelt	DSM	1	No
SJT20	56.6	0.31	1/9/17	11:28:00	1	South	San Joaquin River near Twitchell Island	HRHD	5	1	1	38.05829424	-121.6773404	38.05861	-121.67744	38.05923	-121.6764	Delta smelt	DSM	1	No
FT52	47.8	0.26	1/11/17	9:17:00	1	South	Franks Tract	HRLD	10	1	1	38.05883	-121.65703	38.05617	-121.65549	38.05597	-121.6552	Delta smelt	DSM	1	No
FT54	38.7	0.28	1/11/17	11:09:00	1	South	Franks Tract	HRLD	10	1	1	38.04989	-121.63074	38.05008	-121.6318	38.05006	-121.63023	Delta smelt	DSM	1	No
SJT21	87.6	0.2	1/12/17	8:55:00	1	South	San Joaquin River near Twitchell Island	HRHD	5	1	1	38.06670415	-121.6810204	38.0618	-121.68451	38.06124	-121.6844	Delta smelt	DSM	1	No
SSC1	29.3	0.52	1/17/17	9:44:00	1	North	Sacramento River Ship Channel	LRHD	5	1	1	38.4709443	-121.5845525	38.47459	-121.58407	38.47569	-121.58374	Delta smelt	DSM	1	No
SSC51	31.2	0.53	1/17/17	10:22:00	2	North	Sacramento River Ship Channel	LRHD	5	1	1	38.4625	-121.5887	38.46245	-121.58868	38.46344	-121.58776	Delta smelt	DSM	2	No
SJT51	NA	0.27	1/17/17	9:01:00	1	South	San Joaquin River near Twitchell Island	HRHD	5	1	1	38.09558	-121.6314	38.08894	-121.63382	38.08833	-121.63518	Delta smelt	DSM	1	No
SJT52	NA	0.26	1/17/17	10:45:00	2	South	San Joaquin River near Twitchell Island	HRHD	5	1	1	38.09441	-121.64953	38.09546	-121.65295	38.0965	-121.65717	Delta smelt	DSM	2	No
LSJ59	50.3	0.37	1/18/17	9:11:00	1	West	Lower San Joaquin	LRHD	5	1	1	38.02613	-121.69178	38.02651	-121.69283	38.02698	-121.694	Delta smelt	DSM	1	No
PP52	35.9	0.42	1/18/17	8:49:00	1	South	San Joaquin River at Prisoners Pt	HRHD	5	1	1	38.05435	-121.5243	38.05549	-121.53144	38.05614	-121.5345	Delta smelt	DSM	1	No
SBM53	142	0.17	1/24/17	8:57:00	1	West	Mid Suisun Bay	LRHD	5	1	1	38.08351	-121.99451	38.08427	-121.98706	38.08339	-121.98611	Delta smelt	DSM	1	No
HB52	145	0.17	1/24/17	10:25:00	8	West	Honker Bay	LRHD	5	1	1	38.04805	-121.93195	38.04702	-121.92477	38.04646	-121.92244	Delta smelt	DSM	8	No
PP56	50.1	0.23	1/24/17	11:13:00	1	South	San Joaquin River at Prisoners Pt	HRHD	5	1	1	38.1021	-121.59589	38.10132	-121.59483	38.10148	-121.59621	Delta smelt	DSM	1	No
PP61	63.3	0.21	1/24/17	12:41:00	1	South	San Joaquin River at Prisoners Pt	HRHD	5	1	1	38.09184	-121.57313	38.09256	-121.57329	38.09376	-121.57374	Delta smelt	DSM	1	No
SJT59	47.3	0.25	1/24/17	9:22:00	1	South	San Joaquin River near Twitchell Island	HRHD	5	1	1	38.06988	-121.67951	38.07213	-121.67919	38.07363	-121.67942	Delta smelt	DSM	1	No
SM51	NA	0.18	1/26/17	10:01:00	1	West	Suisun Marsh	LRHD	5	1	1	38.18133	-121.92208	38.18128	-121.92236	38.18085	-121.92188	Delta smelt	DSM	1	No
SM51	NA	0.18	1/26/17	10:15:00	1	West	Suisun Marsh	LRHD	5	1	1	38.18133	-121.92208	38.18066	-121.92135	38.1802	-121.92104	Delta smelt	DSM	1	No
CS53	NA	0.18	1/26/17	12:01:00	1	North	Cache Slough and Liberty Island	LRHD	5	1	1	38.23501	-121.67424	38.2424	-121.67224	38.2441	-121.67157	Delta smelt	DSM	1	No
LSJ61	43.1	0.34	1/30/17	12:11:00	2	West	Lower San Joaquin	LRHD	5	1	1	38.01958	-121.79407	38.01962	-121.79467	38.01952	-121.79332	Delta smelt	DSM	2	No
SJT60	55.5	0.42	1/30/17	11:49:00	1	South	San Joaquin River near Twitchell Island	HRHD	5	1	1	38.09447	-121.66315	38.09398	-121.66643	38.09391	-121.66651	Delta smelt	DSM	1	No
SBW52	87.9	0.26	2/2/17	9:20:00	1	Far West	West Suisun Bay	LRLD	8	1	1	38.08609	-122.0821	38.08638	-122.08466	38.08639	-122.08498	Delta smelt	DSM	1	No
SBW53	47	0.36	2/6/17	8:53:00	1	Far West	West Suisun Bay	LRLD	8	1	1	38.05428	-122.07607	38.05524	-122.07521	38.05606	-122.07407	Delta smelt	DSM	1	No
SBW56	52.3	0.29	2/6/17	10:53:00	1	Far West	West Suisun Bay	LRLD	8	1	1	38.06893	-122.0783	38.07339	-122.07466	38.075	-122.07288	Delta smelt	DSM	1	No
SBM58	45.7	0.38	2/8/17	9:33:00	1	West	Mid Suisun Bay	LRHD	5	1	1	38.05617	-122.04516	38.0544	-122.04761	38.0541	-122.0483	Delta smelt	DSM	1	No
SBM59	74.4	0.27	2/8/17	10:15:00	2	West	Mid Suisun Bay	LRHD	5	1	1	38.12148	-122.05629	38.11957	-122.058	38.1189	-122.05906	Delta smelt	DSM	2	No
CQS53	84.9	0.27	2/8/17	10:46:00	2	Far West	Carquinez Strait	LRLD	8	1	1	38.03603	-122.14683	38.03694	-122.14541	38.03809	-122.14596	Delta smelt	DSM	2	No
LSJ62	36.9	0.43	2/8/17	11:04:00	1	West	Lower San Joaquin	LRHD	5	1	1	38.04379	-121.70791	38.04583	-121.70684	38.04581	-121.70715	Delta smelt	DSM	1	No
SBM62	79.2	0.24	2/9/17	10:31:00	1	West	Mid Suisun Bay	LRHD	5	1	1	38.09542	-122.03439	38.09514	-122.03308	38.09439	-122.03163	Delta smelt	DSM	1	No
SJT64	34.4	0.47	2/9/17	7:50:00	1	South	San Joaquin River near Twitchell Island	HRHD	5	1	1	38.09133	-121.64661	38.09177	-121.6472	38.09182	-121.6467	Delta smelt	DSM	1	No
SJT68	37	0.5	2/9/17	9:01:00	1	South	San Joaquin River near Twitchell Island	HRHD	5	1	1	38.08703	-121.64106	38.08646	-121.64399	38.08633	-121.64362	Delta smelt	DSM	1	No
SJT66	71	0.36	2/10/17	11:42:00	1	South	San Joaquin River near Twitchell Island	HRHD	5	1	1	38.06091	-121.6809	38.06115	-121.67939	38.06259	-121.67798	Delta smelt	DSM	1	No
CQS54	NA	0.13	2/14/17	12:56:00	1	Far West	Carquinez Strait	LRLD	8	1	1	38.05939	-122.19959	38.0603	-122.19845	38.05927	-122.19486	Delta smelt	DSM	1	No
CQS55	NA	0.15	2/14/17	13:50:00	1	Far West	Carquinez Strait	LRLD	8	1	1	38.03006	-122.16586	38.03115	-122.16927	38.03453	-122.17069	Delta smelt	DSM	1	No
SBW57	NA	0.14	2/14/17	14:28:00	1	Far West	West Suisun Bay	LRLD	8	1	1	38.05505	-122.06394	38.05439	-122.06513	38.05385	-122.06896	Delta smelt	DSM	1	No
SBW58	NA	0.16	2/14/17	15:32:00	1	Far West	West Suisun Bay	LRLD	8	1	1	38.04808	-122.10676	38.04605	-122.11356	38.04487	-122.11821	Delta smelt	DSM	1	No
LNR53	NA	0.18	2/15/17	8:49:00	1	Far West	Lower Napa River	LRLD	8	1	1	38.18113	-122.30538	38.18085	-122.30683	38.1809	-122.3081	Delta smelt	DSM	1	No
SBW61	NA	0.15	2/15/17	13:17:00	1	Far West	West Suisun Bay	LRLD	8	1	1	38.07691	-122.07235	38.08131	-122.06713	38.082	-122.06564	Delta smelt	DSM	1	No
LSJ67	54.1	0.3	2/21/17	8:45:00	1	West	Lower San Joaquin	LRHD	5	1	1	38.02454	-121.8201	38.02486	-121.81886	38.0243	-121.8178	Delta smelt	DSM	1	No
PP75	NA	NA	2/21/17	9:22:00	1	South	San Joaquin River at Prisoners Pt	HRHD	5	1	1	38.06057	-121.55097	38.06212	-121.55734	38.06481	-121.55769	Delta smelt	DSM	1	No
CQS56	111	0.23	2/23/17	9:34:00	2	Far West	Carquinez Strait	LRLD	8	1	1	38.06282	-122.24553	38.06279	-122.2452	38.06184	-122.24733	Delta smelt	DSM	2	No
CQS57	133	0.21	2/23/17	10:12:00	1	Far West	Carquinez Strait	LRLD	8	1	1	38.06776	-122.2437	38.06887	-122.24754	38.0694	-122.24943	Delta smelt	DSM	1	No
SBW62	76.7	0.17	2/23/17	15:19:00	1	Far West	West Suisun Bay	LRLD	8	1	1	38.03651	-122.1244	38.03336	-122.12942	38.03251	-122.13254	Delta smelt	DSM	1	No
CQS58	122	0.18	2/24/17	11:55:00	1	Far West	Carquinez Strait	LRLD	8	1	1	38.04736	-122.17852	38.04749	-122.17871	38.04965	-122.181	Delta smelt	DSM	1	No
SJS56	NA	NA	2/24/17	11:46:00	1	South	San Joaquin River near Stockton	HRLD	8	1	1	38.00001	-121.40662	37.99881	-121.41332	37.99868	-121.4158	Delta smelt	DSM	1	No
LSJ101	38.2	0.36	2/27/17	14:04:00	1	West	Lower San Joaquin	LRHD	5	1	1	38.04106328	-121.8326836	38.03967	-121.83145	38.03998	-121.83146	Delta smelt	DSM	1	No
SBM103	82.2	0.28	2/28/17	13:54:00	1	West	Mid Suisun Bay	LRHD	5	1	1	38.07010047	-122.0223563	38.06858	-122.0235	38.06815	-122.0242	Delta smelt	DSM	1	No
CQS61	79.4	0.24	3/1/17	11:55:00	1	Far West	Carquinez Strait	LRLD	8	1	1	38.06256	-122.23368	38.06315	-122.23362	38.06317	-122.23245	Delta smelt	DSM	1	No
CQS62	47.1	0.29	3/1/17	15:20:00	1	Far West	Carquinez Strait	LRLD	8	1	1	38.03416	-122.16166	38.03534	-122.16814	38.03747	-122.16949	Delta smelt	DSM	1	No
FT60	19.3	0.55	3/1/17	8:47:00	1	South	Franks Tract	HRLD	8	1	1	38.06416	-121.61654	38.06329	-121.6169	38.063	-121.615	Delta smelt	DSM	1	No
SBW63	99.1	0.21	3/1/17	13:14:00	1	Far West	West Suisun Bay	LRLD	8	1	1	38.05494	-122.11704	38.05988	-122.11368	38.06382	-122.111	Delta smelt	DSM	1	No
SBW64	81.1	0.3	3/1/17	13:44:00	1	Far West	West Suisun Bay	LRLD	8	1	1	38.04269	-122.12277	38.04254	-122.12113	38.04225	-122.1239	Delta smelt	DSM	1	No
SPE101	91	0.26	3/2/17	12:51:00	1	Far West	East San Pablo Bay	LRLD	8	1	1	38.06351029	-122.2645854	38.06378	-122.26716	38.06238	-122.27118	Delta smelt	DSM	1	No
LNR101	111	0.18	3/2/17	12:24:00	1	Far West	Lower Napa River	LRLD	8	1	1	38.11147145	-122.274879	38.1084	-122.27195	38.10842	-122.272	Delta smelt	DSM	1	No
SJT109	36.8	0.48	3/6/17	12:42:00	1	South	San Joaquin River near Twitchell Island	HRHD	5	1	1	38.09422393	-121.6545252	38.09485	-121.65531	38.0948	-121.65437	Delta smelt	DSM	1	No
SBW103	104	0.27	3/6/17	15:05:00	1	Far West	West Suisun Bay	LRLD	8	1	1	38.08635907	-122.0721979	38.08543	-122.07517	38.08507	-122.07378	Delta smelt	DSM	1	No
PP105	58	0.32	3/7/17	8:03:00	1	South	San Joaquin River at Prisoners Pt	HRHD	5	1	1	38.10239004	-121.5883868	38.10102	-121.58	38.10239	-121.58839	Delta smelt	DSM	1	No
MI104	13.2	0.73	3/9/17	12:49:00	1	South	Mildred Island	HRLD	8	1	1	38.00153876	-121.5214896	38.00355	-121.5277	38.00396	-121.52105	Delta smelt	DSM	1	No
LNR102	75.9	0.19	3/13/17	10:14:00	1	Far West	Lower Napa River	LRLD	8	2	1	38.13488522	-122.2789248	38.13461	-122.27932	38.1333	-122.27909	Delta smelt	DSM	2	No
LNR102	84.2	0.2	3/13/17	10:28:00	1	Far West	Lower Napa River	LRLD	8	NA	2	38.13488522	-122.2789248	38.13326	-122.27902	38.13316	-122.27907	Delta smelt	DSM	NA	Yes
SBW108	50.1	0.37	3/14/17	13:44:00	1	Far West	West Suisun Bay	LRLD	8	1	1	38.05679225	-122.1089633	38.05975	-122.10924	38.06004	-122.10881	Delta smelt	DSM	1	No
SJT111	32	0.55	3/16/17	11:02:00	1	South	San Joaquin River near Twitchell Island	HRHD	5	1	1	38.06048468	-121.685571	38.05948	-121.68707	38.05865	-121.6874	Delta smelt	DSM	1	No
CQS104	NA	0.34	3/29/17	16:59:00	1	Far West	Carquinez Strait	LRLD	8	1	1	38.04397763	-122.1704876	38.04769	-122.17449	38.04991	-122.177	Delta smelt	DSM	1	No	Turbidty recorded as 4 NTU removed; probably incorrect given Secchi
