# Supplementary material for: Evaluating environmental DNA detection of a rare fish in turbid water using field and experimental approaches
Source: PeerJ. 2024 Jan 2;12:e16453. doi: 10.7717/peerj.16453 (PMC10768661; doi:10.7717/peerj.16453)
Supplement: Supplemental Information 8 — Ct values for nondetects have been imputed using the R package ‘nondetects’ (McCall et al., 2014). [file peerj-12-16453-s008.csv]

Treatment	Turbidity	Prefilter	Filter_type	Tank_water	Bio_rep	Comb	qPCR_rep	Detection	Det_rate	Ct_raw	Ct_sub50	Ct_subLOD	Ct_imputed	Copies_per_reaction	Copies_per_extraction	Filtr_vol_L	Copies_per_L_water	eff_6repLOD_per_L_water	eff_LOQ_per_L_water	Mean_copies_bio_rep	Median_copies_bio_rep	SD_copies_bio_rep	Min_copies_bio_rep	Max_copies_bio_rep	Mean_copies_per_L_bio_rep
5 NTU	5	0	GF	0.5	A	0.5A	1	1	1	33.24	33.24	33.24	33.24	294.26	4823.90	1.00	4823.90	16.72	1098.36	230.92	201.72	92.87	139.88	483.11	3785.56
5 NTU	5	0	GF	0.5	A	0.5A	2	1	1	33.30	33.30	33.30	33.30	282.66	4633.84	1.00	4633.84	16.72	1098.36	230.92	201.72	92.87	139.88	483.11	3785.56
5 NTU	5	0	GF	0.5	A	0.5A	3	1	1	32.50	32.50	32.50	32.50	483.11	7919.83	1.00	7919.83	16.72	1098.36	230.92	201.72	92.87	139.88	483.11	3785.56
5 NTU	5	0	GF	0.5	A	0.5A	4	1	1	34.31	34.31	34.31	34.31	143.68	2355.39	1.00	2355.39	16.72	1098.36	230.92	201.72	92.87	139.88	483.11	3785.56
5 NTU	5	0	GF	0.5	A	0.5A	5	1	1	34.25	34.25	34.25	34.25	149.57	2452.00	1.00	2452.00	16.72	1098.36	230.92	201.72	92.87	139.88	483.11	3785.56
5 NTU	5	0	GF	0.5	A	0.5A	6	1	1	34.03	34.03	34.03	34.03	173.33	2841.41	1.00	2841.41	16.72	1098.36	230.92	201.72	92.87	139.88	483.11	3785.56
5 NTU	5	0	GF	0.5	B	0.5B	1	1	1	34.12	34.12	34.12	34.12	163.18	2675.14	1.00	2675.14	16.72	1098.36	230.92	201.72	92.87	139.88	483.11	3785.56
5 NTU	5	0	GF	0.5	B	0.5B	2	1	1	33.13	33.13	33.13	33.13	316.76	5192.84	1.00	5192.84	16.72	1098.36	230.92	201.72	92.87	139.88	483.11	3785.56
5 NTU	5	0	GF	0.5	B	0.5B	3	1	1	33.08	33.08	33.08	33.08	327.55	5369.75	1.00	5369.75	16.72	1098.36	230.92	201.72	92.87	139.88	483.11	3785.56
5 NTU	5	0	GF	0.5	B	0.5B	4	1	1	34.28	34.28	34.28	34.28	146.60	2403.21	1.00	2403.21	16.72	1098.36	230.92	201.72	92.87	139.88	483.11	3785.56
5 NTU	5	0	GF	0.5	B	0.5B	5	1	1	34.24	34.24	34.24	34.24	150.58	2468.48	1.00	2468.48	16.72	1098.36	230.92	201.72	92.87	139.88	483.11	3785.56
5 NTU	5	0	GF	0.5	B	0.5B	6	1	1	33.72	33.72	33.72	33.72	213.34	3497.31	1.00	3497.31	16.72	1098.36	230.92	201.72	92.87	139.88	483.11	3785.56
5 NTU	5	0	GF	0.5	C	0.5C	1	1	1	33.74	33.74	33.74	33.74	210.50	3450.76	1.00	3450.76	16.72	1098.36	230.92	201.72	92.87	139.88	483.11	3785.56
5 NTU	5	0	GF	0.5	C	0.5C	2	1	1	33.07	33.07	33.07	33.07	329.76	5405.84	1.00	5405.84	16.72	1098.36	230.92	201.72	92.87	139.88	483.11	3785.56
5 NTU	5	0	GF	0.5	C	0.5C	3	1	1	33.42	33.42	33.42	33.42	260.83	4275.87	1.00	4275.87	16.72	1098.36	230.92	201.72	92.87	139.88	483.11	3785.56
5 NTU	5	0	GF	0.5	C	0.5C	4	1	1	33.99	33.99	33.99	33.99	178.03	2918.58	1.00	2918.58	16.72	1098.36	230.92	201.72	92.87	139.88	483.11	3785.56
5 NTU	5	0	GF	0.5	C	0.5C	5	1	1	33.87	33.87	33.87	33.87	192.94	3162.92	1.00	3162.92	16.72	1098.36	230.92	201.72	92.87	139.88	483.11	3785.56
5 NTU	5	0	GF	0.5	C	0.5C	6	1	1	34.35	34.35	34.35	34.35	139.88	2293.10	1.00	2293.10	16.72	1098.36	230.92	201.72	92.87	139.88	483.11	3785.56
5 NTU	5	0	GF	1	A	1A	1	1	1	32.59	32.59	32.59	32.59	454.84	7456.39	1.00	7456.39	16.72	1098.36	320.78	306.50	110.07	127.36	552.38	5258.72
5 NTU	5	0	GF	1	A	1A	2	1	1	33.78	33.78	33.78	33.78	204.93	3359.51	1.00	3359.51	16.72	1098.36	320.78	306.50	110.07	127.36	552.38	5258.72
5 NTU	5	0	GF	1	A	1A	3	1	1	33.00	33.00	33.00	33.00	345.59	5665.41	1.00	5665.41	16.72	1098.36	320.78	306.50	110.07	127.36	552.38	5258.72
5 NTU	5	0	GF	1	A	1A	4	1	1	33.29	33.29	33.29	33.29	284.56	4664.99	1.00	4664.99	16.72	1098.36	320.78	306.50	110.07	127.36	552.38	5258.72
5 NTU	5	0	GF	1	A	1A	5	1	1	33.13	33.13	33.13	33.13	316.76	5192.84	1.00	5192.84	16.72	1098.36	320.78	306.50	110.07	127.36	552.38	5258.72
5 NTU	5	0	GF	1	A	1A	6	1	1	33.23	33.23	33.23	33.23	296.24	4856.33	1.00	4856.33	16.72	1098.36	320.78	306.50	110.07	127.36	552.38	5258.72
5 NTU	5	0	GF	1	B	1B	1	1	1	32.52	32.52	32.52	32.52	476.68	7814.41	1.00	7814.41	16.72	1098.36	320.78	306.50	110.07	127.36	552.38	5258.72
5 NTU	5	0	GF	1	B	1B	2	1	1	32.30	32.30	32.30	32.30	552.38	9055.44	1.00	9055.44	16.72	1098.36	320.78	306.50	110.07	127.36	552.38	5258.72
5 NTU	5	0	GF	1	B	1B	3	1	1	33.35	33.35	33.35	33.35	273.35	4481.18	1.00	4481.18	16.72	1098.36	320.78	306.50	110.07	127.36	552.38	5258.72
5 NTU	5	0	GF	1	B	1B	4	1	1	33.40	33.40	33.40	33.40	264.35	4333.55	1.00	4333.55	16.72	1098.36	320.78	306.50	110.07	127.36	552.38	5258.72
5 NTU	5	0	GF	1	B	1B	5	1	1	32.83	32.83	32.83	32.83	387.28	6348.86	1.00	6348.86	16.72	1098.36	320.78	306.50	110.07	127.36	552.38	5258.72
5 NTU	5	0	GF	1	B	1B	6	1	1	32.76	32.76	32.76	32.76	405.88	6653.71	1.00	6653.71	16.72	1098.36	320.78	306.50	110.07	127.36	552.38	5258.72
5 NTU	5	0	GF	1	C	1C	1	1	1	33.02	33.02	33.02	33.02	340.99	5590.00	1.00	5590.00	16.72	1098.36	320.78	306.50	110.07	127.36	552.38	5258.72
5 NTU	5	0	GF	1	C	1C	2	1	1	32.88	32.88	32.88	32.88	374.52	6139.70	1.00	6139.70	16.72	1098.36	320.78	306.50	110.07	127.36	552.38	5258.72
5 NTU	5	0	GF	1	C	1C	3	1	1	34.19	34.19	34.19	34.19	155.71	2552.57	1.00	2552.57	16.72	1098.36	320.78	306.50	110.07	127.36	552.38	5258.72
5 NTU	5	0	GF	1	C	1C	4	1	1	34.49	34.49	34.49	34.49	127.36	2087.79	1.00	2087.79	16.72	1098.36	320.78	306.50	110.07	127.36	552.38	5258.72
5 NTU	5	0	GF	1	C	1C	5	1	1	33.34	33.34	33.34	33.34	275.19	4511.30	1.00	4511.30	16.72	1098.36	320.78	306.50	110.07	127.36	552.38	5258.72
5 NTU	5	0	GF	1	C	1C	6	1	1	33.56	33.56	33.56	33.56	237.48	3893.04	1.00	3893.04	16.72	1098.36	320.78	306.50	110.07	127.36	552.38	5258.72
5 NTU	5	0	PC10	0.5	A	0.5A	1	1	0.8333	38.69	38.69	38.69	38.69	7.64	125.20	1.00	125.20	16.72	1098.36	24.94	11.43	22.11	2.89	63.45	408.92
5 NTU	5	0	PC10	0.5	A	0.5A	2	0	0.8333	NA	50.00	40.38	39.63	4.07	66.70	1.00	66.70	16.72	1098.36	24.94	11.43	22.11	2.89	63.45	408.92
5 NTU	5	0	PC10	0.5	A	0.5A	3	1	0.8333	37.88	37.88	37.88	37.88	13.14	215.43	1.00	215.43	16.72	1098.36	24.94	11.43	22.11	2.89	63.45	408.92
5 NTU	5	0	PC10	0.5	A	0.5A	4	1	0.8333	40.14	40.14	40.14	40.14	2.89	47.39	1.00	47.39	16.72	1098.36	24.94	11.43	22.11	2.89	63.45	408.92
5 NTU	5	0	PC10	0.5	A	0.5A	5	1	0.8333	39.54	39.54	39.54	39.54	4.32	70.84	1.00	70.84	16.72	1098.36	24.94	11.43	22.11	2.89	63.45	408.92
5 NTU	5	0	PC10	0.5	A	0.5A	6	1	0.8333	38.36	38.36	38.36	38.36	9.53	156.18	1.00	156.18	16.72	1098.36	24.94	11.43	22.11	2.89	63.45	408.92
5 NTU	5	0	PC10	0.5	B	0.5B	1	1	1	35.53	35.53	35.53	35.53	63.45	1040.11	1.00	1040.11	16.72	1098.36	24.94	11.43	22.11	2.89	63.45	408.92
5 NTU	5	0	PC10	0.5	B	0.5B	2	1	1	35.73	35.73	35.73	35.73	55.49	909.68	1.00	909.68	16.72	1098.36	24.94	11.43	22.11	2.89	63.45	408.92
5 NTU	5	0	PC10	0.5	B	0.5B	3	1	1	36.22	36.22	36.22	36.22	39.96	655.11	1.00	655.11	16.72	1098.36	24.94	11.43	22.11	2.89	63.45	408.92
5 NTU	5	0	PC10	0.5	B	0.5B	4	1	1	35.70	35.70	35.70	35.70	56.62	928.14	1.00	928.14	16.72	1098.36	24.94	11.43	22.11	2.89	63.45	408.92
5 NTU	5	0	PC10	0.5	B	0.5B	5	1	1	35.77	35.77	35.77	35.77	54.02	885.62	1.00	885.62	16.72	1098.36	24.94	11.43	22.11	2.89	63.45	408.92
5 NTU	5	0	PC10	0.5	B	0.5B	6	1	1	36.04	36.04	36.04	36.04	45.08	739.07	1.00	739.07	16.72	1098.36	24.94	11.43	22.11	2.89	63.45	408.92
5 NTU	5	0	PC10	0.5	C	0.5C	1	1	0.8333	37.40	37.40	37.40	37.40	18.13	297.15	1.00	297.15	16.72	1098.36	24.94	11.43	22.11	2.89	63.45	408.92
5 NTU	5	0	PC10	0.5	C	0.5C	2	0	0.8333	NA	50.00	40.38	38.93	6.50	106.61	1.00	106.61	16.72	1098.36	24.94	11.43	22.11	2.89	63.45	408.92
5 NTU	5	0	PC10	0.5	C	0.5C	3	1	0.8333	38.55	38.55	38.55	38.55	8.39	137.52	1.00	137.52	16.72	1098.36	24.94	11.43	22.11	2.89	63.45	408.92
5 NTU	5	0	PC10	0.5	C	0.5C	4	1	0.8333	38.33	38.33	38.33	38.33	9.72	159.36	1.00	159.36	16.72	1098.36	24.94	11.43	22.11	2.89	63.45	408.92
5 NTU	5	0	PC10	0.5	C	0.5C	5	1	0.8333	36.19	36.19	36.19	36.19	40.77	668.41	1.00	668.41	16.72	1098.36	24.94	11.43	22.11	2.89	63.45	408.92
5 NTU	5	0	PC10	0.5	C	0.5C	6	1	0.8333	38.4	38.40	38.40	38.40	9.28	152.05	1.00	152.05	16.72	1098.36	24.94	11.43	22.11	2.89	63.45	408.92
5 NTU	5	0	PC10	1	A	1A	1	1	1	35.22	35.22	35.22	35.22	78.09	1280.21	1.00	1280.21	16.72	1098.36	54.16	48.11	33.04	20.31	134.37	887.93
5 NTU	5	0	PC10	1	A	1A	2	1	1	34.41	34.41	34.41	34.41	134.37	2202.75	1.00	2202.75	16.72	1098.36	54.16	48.11	33.04	20.31	134.37	887.93
5 NTU	5	0	PC10	1	A	1A	3	1	1	34.98	34.98	34.98	34.98	91.72	1503.53	1.00	1503.53	16.72	1098.36	54.16	48.11	33.04	20.31	134.37	887.93
5 NTU	5	0	PC10	1	A	1A	4	1	1	34.88	34.88	34.88	34.88	98.07	1607.72	1.00	1607.72	16.72	1098.36	54.16	48.11	33.04	20.31	134.37	887.93
5 NTU	5	0	PC10	1	A	1A	5	1	1	35.09	35.09	35.09	35.09	85.20	1396.71	1.00	1396.71	16.72	1098.36	54.16	48.11	33.04	20.31	134.37	887.93
5 NTU	5	0	PC10	1	A	1A	6	1	1	36.02	36.02	36.02	36.02	45.69	749.04	1.00	749.04	16.72	1098.36	54.16	48.11	33.04	20.31	134.37	887.93
5 NTU	5	0	PC10	1	B	1B	1	1	0.8333	37.06	37.06	37.06	37.06	22.76	373.16	1.00	373.16	16.72	1098.36	54.16	48.11	33.04	20.31	134.37	887.93
5 NTU	5	0	PC10	1	B	1B	2	1	0.8333	35.40	35.40	35.40	35.40	69.22	1134.77	1.00	1134.77	16.72	1098.36	54.16	48.11	33.04	20.31	134.37	887.93
5 NTU	5	0	PC10	1	B	1B	3	0	0.8333	NA	50.00	40.38	37.23	20.31	332.99	1.00	332.99	16.72	1098.36	54.16	48.11	33.04	20.31	134.37	887.93
5 NTU	5	0	PC10	1	B	1B	4	1	0.8333	36.50	36.50	36.50	36.50	33.13	543.05	1.00	543.05	16.72	1098.36	54.16	48.11	33.04	20.31	134.37	887.93
5 NTU	5	0	PC10	1	B	1B	5	1	0.8333	36.80	36.80	36.80	36.80	27.09	444.17	1.00	444.17	16.72	1098.36	54.16	48.11	33.04	20.31	134.37	887.93
5 NTU	5	0	PC10	1	B	1B	6	1	0.8333	37.04	37.04	37.04	37.04	23.07	378.20	1.00	378.20	16.72	1098.36	54.16	48.11	33.04	20.31	134.37	887.93
5 NTU	5	0	PC10	1	C	1C	1	1	1	35.43	35.43	35.43	35.43	67.84	1112.19	1.00	1112.19	16.72	1098.36	54.16	48.11	33.04	20.31	134.37	887.93
5 NTU	5	0	PC10	1	C	1C	2	1	1	36.90	36.90	36.90	36.90	25.34	415.39	1.00	415.39	16.72	1098.36	54.16	48.11	33.04	20.31	134.37	887.93
5 NTU	5	0	PC10	1	C	1C	3	1	1	35.87	35.87	35.87	35.87	50.52	828.23	1.00	828.23	16.72	1098.36	54.16	48.11	33.04	20.31	134.37	887.93
5 NTU	5	0	PC10	1	C	1C	4	1	1	36.73	36.73	36.73	36.73	28.40	465.50	1.00	465.50	16.72	1098.36	54.16	48.11	33.04	20.31	134.37	887.93
5 NTU	5	0	PC10	1	C	1C	5	1	1	35.85	35.85	35.85	35.85	51.20	839.40	1.00	839.40	16.72	1098.36	54.16	48.11	33.04	20.31	134.37	887.93
5 NTU	5	0	PC10	1	C	1C	6	1	1	37.05	37.05	37.05	37.05	22.92	375.67	1.00	375.67	16.72	1098.36	54.16	48.11	33.04	20.31	134.37	887.93
5 NTU	5	0	PC5	0.5	A	0.5A	1	1	1	35.43	35.43	35.43	35.43	67.84	1112.19	1.00	1112.19	16.72	1098.36	68.22	60.01	45.63	9.59	159.94	1118.43
5 NTU	5	0	PC5	0.5	A	0.5A	2	1	1	37.39	37.39	37.39	37.39	18.25	299.14	1.00	299.14	16.72	1098.36	68.22	60.01	45.63	9.59	159.94	1118.43
5 NTU	5	0	PC5	0.5	A	0.5A	3	1	1	36.49	36.49	36.49	36.49	33.35	546.70	1.00	546.70	16.72	1098.36	68.22	60.01	45.63	9.59	159.94	1118.43
5 NTU	5	0	PC5	0.5	A	0.5A	4	1	1	38.35	38.35	38.35	38.35	9.59	157.23	1.00	157.23	16.72	1098.36	68.22	60.01	45.63	9.59	159.94	1118.43
5 NTU	5	0	PC5	0.5	A	0.5A	5	1	1	36.03	36.03	36.03	36.03	45.39	744.04	1.00	744.04	16.72	1098.36	68.22	60.01	45.63	9.59	159.94	1118.43
5 NTU	5	0	PC5	0.5	A	0.5A	6	1	1	36.23	36.23	36.23	36.23	39.69	650.73	1.00	650.73	16.72	1098.36	68.22	60.01	45.63	9.59	159.94	1118.43
5 NTU	5	0	PC5	0.5	B	0.5B	1	1	1	35.35	35.35	35.35	35.35	71.58	1173.42	1.00	1173.42	16.72	1098.36	68.22	60.01	45.63	9.59	159.94	1118.43
5 NTU	5	0	PC5	0.5	B	0.5B	2	1	1	35.06	35.06	35.06	35.06	86.93	1425.07	1.00	1425.07	16.72	1098.36	68.22	60.01	45.63	9.59	159.94	1118.43
5 NTU	5	0	PC5	0.5	B	0.5B	3	1	1	35.54	35.54	35.54	35.54	63.02	1033.17	1.00	1033.17	16.72	1098.36	68.22	60.01	45.63	9.59	159.94	1118.43
5 NTU	5	0	PC5	0.5	B	0.5B	4	1	1	37.12	37.12	37.12	37.12	21.87	358.46	1.00	358.46	16.72	1098.36	68.22	60.01	45.63	9.59	159.94	1118.43
5 NTU	5	0	PC5	0.5	B	0.5B	5	1	1	35.82	35.82	35.82	35.82	52.24	856.44	1.00	856.44	16.72	1098.36	68.22	60.01	45.63	9.59	159.94	1118.43
5 NTU	5	0	PC5	0.5	B	0.5B	6	1	1	35.69	35.69	35.69	35.69	57.00	934.38	1.00	934.38	16.72	1098.36	68.22	60.01	45.63	9.59	159.94	1118.43
5 NTU	5	0	PC5	0.5	C	0.5C	1	1	1	34.15	34.15	34.15	34.15	159.94	2621.91	1.00	2621.91	16.72	1098.36	68.22	60.01	45.63	9.59	159.94	1118.43
5 NTU	5	0	PC5	0.5	C	0.5C	2	1	1	34.24	34.24	34.24	34.24	150.58	2468.48	1.00	2468.48	16.72	1098.36	68.22	60.01	45.63	9.59	159.94	1118.43
5 NTU	5	0	PC5	0.5	C	0.5C	3	1	1	35.17	35.17	35.17	35.17	80.75	1323.82	1.00	1323.82	16.72	1098.36	68.22	60.01	45.63	9.59	159.94	1118.43
5 NTU	5	0	PC5	0.5	C	0.5C	4	1	1	36.21	36.21	36.21	36.21	40.23	659.51	1.00	659.51	16.72	1098.36	68.22	60.01	45.63	9.59	159.94	1118.43
5 NTU	5	0	PC5	0.5	C	0.5C	5	1	1	35.32	35.32	35.32	35.32	73.03	1197.25	1.00	1197.25	16.72	1098.36	68.22	60.01	45.63	9.59	159.94	1118.43
5 NTU	5	0	PC5	0.5	C	0.5C	6	1	1	34.18	34.18	34.18	34.18	156.75	2569.73	1.00	2569.73	16.72	1098.36	68.22	60.01	45.63	9.59	159.94	1118.43
5 NTU	5	0	PC5	1	A	1A	1	1	1	35.14	35.14	35.14	35.14	82.39	1350.70	1.00	1350.70	16.72	1098.36	105.65	102.78	39.91	58.55	185.34	1732.01
5 NTU	5	0	PC5	1	A	1A	2	1	1	33.93	33.93	33.93	33.93	185.34	3038.30	1.00	3038.30	16.72	1098.36	105.65	102.78	39.91	58.55	185.34	1732.01
5 NTU	5	0	PC5	1	A	1A	3	1	1	34.35	34.35	34.35	34.35	139.88	2293.10	1.00	2293.10	16.72	1098.36	105.65	102.78	39.91	58.55	185.34	1732.01
5 NTU	5	0	PC5	1	A	1A	4	1	1	34.31	34.31	34.31	34.31	143.68	2355.39	1.00	2355.39	16.72	1098.36	105.65	102.78	39.91	58.55	185.34	1732.01
5 NTU	5	0	PC5	1	A	1A	5	1	1	35.57	35.57	35.57	35.57	61.77	1012.61	1.00	1012.61	16.72	1098.36	105.65	102.78	39.91	58.55	185.34	1732.01
5 NTU	5	0	PC5	1	A	1A	6	1	1	34.42	34.42	34.42	34.42	133.47	2188.04	1.00	2188.04	16.72	1098.36	105.65	102.78	39.91	58.55	185.34	1732.01
5 NTU	5	0	PC5	1	B	1B	1	1	1	35.37	35.37	35.37	35.37	70.63	1157.80	1.00	1157.80	16.72	1098.36	105.65	102.78	39.91	58.55	185.34	1732.01
5 NTU	5	0	PC5	1	B	1B	2	1	1	35.49	35.49	35.49	35.49	65.17	1068.36	1.00	1068.36	16.72	1098.36	105.65	102.78	39.91	58.55	185.34	1732.01
5 NTU	5	0	PC5	1	B	1B	3	1	1	35.65	35.65	35.65	35.65	58.55	959.76	1.00	959.76	16.72	1098.36	105.65	102.78	39.91	58.55	185.34	1732.01
5 NTU	5	0	PC5	1	B	1B	4	1	1	35.23	35.23	35.23	35.23	77.57	1271.66	1.00	1271.66	16.72	1098.36	105.65	102.78	39.91	58.55	185.34	1732.01
5 NTU	5	0	PC5	1	B	1B	5	1	1	35.40	35.40	35.40	35.40	69.22	1134.77	1.00	1134.77	16.72	1098.36	105.65	102.78	39.91	58.55	185.34	1732.01
5 NTU	5	0	PC5	1	B	1B	6	1	1	35.64	35.64	35.64	35.64	58.94	966.21	1.00	966.21	16.72	1098.36	105.65	102.78	39.91	58.55	185.34	1732.01
5 NTU	5	0	PC5	1	C	1C	1	1	1	34.17	34.17	34.17	34.17	157.81	2587.01	1.00	2587.01	16.72	1098.36	105.65	102.78	39.91	58.55	185.34	1732.01
5 NTU	5	0	PC5	1	C	1C	2	1	1	34.44	34.44	34.44	34.44	131.69	2158.92	1.00	2158.92	16.72	1098.36	105.65	102.78	39.91	58.55	185.34	1732.01
5 NTU	5	0	PC5	1	C	1C	3	1	1	35.14	35.14	35.14	35.14	82.39	1350.70	1.00	1350.70	16.72	1098.36	105.65	102.78	39.91	58.55	185.34	1732.01
5 NTU	5	0	PC5	1	C	1C	4	1	1	34.52	34.52	34.52	34.52	124.82	2046.25	1.00	2046.25	16.72	1098.36	105.65	102.78	39.91	58.55	185.34	1732.01
5 NTU	5	0	PC5	1	C	1C	5	1	1	34.54	34.54	34.54	34.54	123.16	2019.01	1.00	2019.01	16.72	1098.36	105.65	102.78	39.91	58.55	185.34	1732.01
5 NTU	5	0	PC5	1	C	1C	6	1	1	34.40	34.40	34.40	34.40	135.27	2217.56	1.00	2217.56	16.72	1098.36	105.65	102.78	39.91	58.55	185.34	1732.01
5 NTU	5	0	ST	0.5	A	0.5A	1	1	1	36.61	36.61	36.61	36.61	30.77	504.47	0.50	1008.94	33.44	2196.72	86.45	92.12	36.12	26.73	143.68	2834.28
5 NTU	5	0	ST	0.5	A	0.5A	2	1	1	35.86	35.86	35.86	35.86	50.86	833.80	0.50	1667.59	33.44	2196.72	86.45	92.12	36.12	26.73	143.68	2834.28
5 NTU	5	0	ST	0.5	A	0.5A	3	1	1	36.82	36.82	36.82	36.82	26.73	438.26	0.50	876.52	33.44	2196.72	86.45	92.12	36.12	26.73	143.68	2834.28
5 NTU	5	0	ST	0.5	A	0.5A	4	1	1	35.74	35.74	35.74	35.74	55.12	903.60	0.50	1807.20	33.44	2196.72	86.45	92.12	36.12	26.73	143.68	2834.28
5 NTU	5	0	ST	0.5	A	0.5A	5	1	1	35.77	35.77	35.77	35.77	54.02	885.62	0.50	1771.24	33.44	2196.72	86.45	92.12	36.12	26.73	143.68	2834.28
5 NTU	5	0	ST	0.5	A	0.5A	6	1	1	36.10	36.10	36.10	36.10	43.31	709.95	0.50	1419.90	33.44	2196.72	86.45	92.12	36.12	26.73	143.68	2834.28
5 NTU	5	0	ST	0.5	B	0.5B	1	1	1	34.84	34.84	34.84	34.84	100.73	1651.39	0.50	3302.77	33.44	2196.72	86.45	92.12	36.12	26.73	143.68	2834.28
5 NTU	5	0	ST	0.5	B	0.5B	2	1	1	34.53	34.53	34.53	34.53	123.99	2032.59	0.50	4065.17	33.44	2196.72	86.45	92.12	36.12	26.73	143.68	2834.28
5 NTU	5	0	ST	0.5	B	0.5B	3	1	1	34.75	34.75	34.75	34.75	107.00	1754.03	0.50	3508.05	33.44	2196.72	86.45	92.12	36.12	26.73	143.68	2834.28
5 NTU	5	0	ST	0.5	B	0.5B	4	1	1	35.27	35.27	35.27	35.27	75.52	1238.03	0.50	2476.07	33.44	2196.72	86.45	92.12	36.12	26.73	143.68	2834.28
5 NTU	5	0	ST	0.5	B	0.5B	5	1	1	34.31	34.31	34.31	34.31	143.68	2355.39	0.50	4710.77	33.44	2196.72	86.45	92.12	36.12	26.73	143.68	2834.28
5 NTU	5	0	ST	0.5	B	0.5B	6	1	1	34.54	34.54	34.54	34.54	123.16	2019.01	0.50	4038.03	33.44	2196.72	86.45	92.12	36.12	26.73	143.68	2834.28
5 NTU	5	0	ST	0.5	C	0.5C	1	1	1	35.12	35.12	35.12	35.12	83.50	1368.92	0.50	2737.84	33.44	2196.72	86.45	92.12	36.12	26.73	143.68	2834.28
5 NTU	5	0	ST	0.5	C	0.5C	2	1	1	34.84	34.84	34.84	34.84	100.73	1651.39	0.50	3302.77	33.44	2196.72	86.45	92.12	36.12	26.73	143.68	2834.28
5 NTU	5	0	ST	0.5	C	0.5C	3	1	1	34.64	34.64	34.64	34.64	115.18	1888.18	0.50	3776.35	33.44	2196.72	86.45	92.12	36.12	26.73	143.68	2834.28
5 NTU	5	0	ST	0.5	C	0.5C	4	1	1	34.53	34.53	34.53	34.53	123.99	2032.59	0.50	4065.17	33.44	2196.72	86.45	92.12	36.12	26.73	143.68	2834.28
5 NTU	5	0	ST	0.5	C	0.5C	5	1	1	34.59	34.59	34.59	34.59	119.10	1952.50	0.50	3905.00	33.44	2196.72	86.45	92.12	36.12	26.73	143.68	2834.28
5 NTU	5	0	ST	0.5	C	0.5C	6	1	1	35.21	35.21	35.21	35.21	78.62	1288.81	0.50	2577.63	33.44	2196.72	86.45	92.12	36.12	26.73	143.68	2834.28
5 NTU	5	0	ST	1	A	1A	1	1	1	32.77	32.77	32.77	32.77	403.17	6609.28	0.50	13218.56	33.44	2196.72	235.37	171.71	154.77	73.03	499.57	7717.17
5 NTU	5	0	ST	1	A	1A	2	1	1	32.45	32.45	32.45	32.45	499.57	8189.63	0.50	16379.25	33.44	2196.72	235.37	171.71	154.77	73.03	499.57	7717.17
5 NTU	5	0	ST	1	A	1A	3	1	1	32.68	32.68	32.68	32.68	428.22	7020.07	0.50	14040.13	33.44	2196.72	235.37	171.71	154.77	73.03	499.57	7717.17
5 NTU	5	0	ST	1	A	1A	4	1	1	32.45	32.45	32.45	32.45	499.57	8189.63	0.50	16379.25	33.44	2196.72	235.37	171.71	154.77	73.03	499.57	7717.17
5 NTU	5	0	ST	1	A	1A	5	1	1	32.70	32.70	32.70	32.70	422.52	6926.63	0.50	13853.26	33.44	2196.72	235.37	171.71	154.77	73.03	499.57	7717.17
5 NTU	5	0	ST	1	A	1A	6	1	1	32.82	32.82	32.82	32.82	389.88	6391.54	0.50	12783.08	33.44	2196.72	235.37	171.71	154.77	73.03	499.57	7717.17
5 NTU	5	0	ST	1	B	1B	1	1	1	34.34	34.34	34.34	34.34	140.82	2308.52	0.50	4617.03	33.44	2196.72	235.37	171.71	154.77	73.03	499.57	7717.17
5 NTU	5	0	ST	1	B	1B	2	1	1	34.10	34.10	34.10	34.10	165.38	2711.23	0.50	5422.45	33.44	2196.72	235.37	171.71	154.77	73.03	499.57	7717.17
5 NTU	5	0	ST	1	B	1B	3	1	1	33.95	33.95	33.95	33.95	182.87	2997.86	0.50	5995.71	33.44	2196.72	235.37	171.71	154.77	73.03	499.57	7717.17
5 NTU	5	0	ST	1	B	1B	4	1	1	34.46	34.46	34.46	34.46	129.94	2130.18	0.50	4260.37	33.44	2196.72	235.37	171.71	154.77	73.03	499.57	7717.17
5 NTU	5	0	ST	1	B	1B	5	1	1	33.89	33.89	33.89	33.89	190.37	3120.82	0.50	6241.64	33.44	2196.72	235.37	171.71	154.77	73.03	499.57	7717.17
5 NTU	5	0	ST	1	B	1B	6	1	1	33.99	33.99	33.99	33.99	178.03	2918.58	0.50	5837.17	33.44	2196.72	235.37	171.71	154.77	73.03	499.57	7717.17
5 NTU	5	0	ST	1	C	1C	1	1	1	35.32	35.32	35.32	35.32	73.03	1197.25	0.50	2394.49	33.44	2196.72	235.37	171.71	154.77	73.03	499.57	7717.17
5 NTU	5	0	ST	1	C	1C	2	1	1	34.97	34.97	34.97	34.97	92.33	1513.64	0.50	3027.28	33.44	2196.72	235.37	171.71	154.77	73.03	499.57	7717.17
5 NTU	5	0	ST	1	C	1C	3	1	1	34.74	34.74	34.74	34.74	107.71	1765.82	0.50	3531.63	33.44	2196.72	235.37	171.71	154.77	73.03	499.57	7717.17
5 NTU	5	0	ST	1	C	1C	4	1	1	34.51	34.51	34.51	34.51	125.66	2060.01	0.50	4120.01	33.44	2196.72	235.37	171.71	154.77	73.03	499.57	7717.17
5 NTU	5	0	ST	1	C	1C	5	1	1	34.57	34.57	34.57	34.57	120.71	1978.84	0.50	3957.68	33.44	2196.72	235.37	171.71	154.77	73.03	499.57	7717.17
5 NTU	5	0	ST	1	C	1C	6	1	1	35.06	35.06	35.06	35.06	86.93	1425.07	0.50	2850.14	33.44	2196.72	235.37	171.71	154.77	73.03	499.57	7717.17
50 NTU	50	0	GF	0.5	A	0.5A	1	1	1	37.54	37.54	37.54	37.54	16.50	270.54	1.00	270.54	16.72	1098.36	30.77	34.60	15.72	5.92	54.75	504.41
50 NTU	50	0	GF	0.5	A	0.5A	2	1	1	38.76	38.76	38.76	38.76	7.29	119.47	1.00	119.47	16.72	1098.36	30.77	34.60	15.72	5.92	54.75	504.41
50 NTU	50	0	GF	0.5	A	0.5A	3	1	1	38.38	38.38	38.38	38.38	9.40	154.11	1.00	154.11	16.72	1098.36	30.77	34.60	15.72	5.92	54.75	504.41
50 NTU	50	0	GF	0.5	A	0.5A	4	1	1	37.01	37.01	37.01	37.01	23.54	385.87	1.00	385.87	16.72	1098.36	30.77	34.60	15.72	5.92	54.75	504.41
50 NTU	50	0	GF	0.5	A	0.5A	5	1	1	36.43	36.43	36.43	36.43	34.72	569.13	1.00	569.13	16.72	1098.36	30.77	34.60	15.72	5.92	54.75	504.41
50 NTU	50	0	GF	0.5	A	0.5A	6	1	1	39.07	39.07	39.07	39.07	5.92	97.06	1.00	97.06	16.72	1098.36	30.77	34.60	15.72	5.92	54.75	504.41
50 NTU	50	0	GF	0.5	B	0.5B	1	1	1	36.43	36.43	36.43	36.43	34.72	569.13	1.00	569.13	16.72	1098.36	30.77	34.60	15.72	5.92	54.75	504.41
50 NTU	50	0	GF	0.5	B	0.5B	2	1	1	36.89	36.89	36.89	36.89	25.51	418.18	1.00	418.18	16.72	1098.36	30.77	34.60	15.72	5.92	54.75	504.41
50 NTU	50	0	GF	0.5	B	0.5B	3	1	1	36.37	36.37	36.37	36.37	36.14	592.47	1.00	592.47	16.72	1098.36	30.77	34.60	15.72	5.92	54.75	504.41
50 NTU	50	0	GF	0.5	B	0.5B	4	1	1	36.44	36.44	36.44	36.44	34.48	565.33	1.00	565.33	16.72	1098.36	30.77	34.60	15.72	5.92	54.75	504.41
50 NTU	50	0	GF	0.5	B	0.5B	5	1	1	35.86	35.86	35.86	35.86	50.86	833.80	1.00	833.80	16.72	1098.36	30.77	34.60	15.72	5.92	54.75	504.41
50 NTU	50	0	GF	0.5	B	0.5B	6	1	1	36.36	36.36	36.36	36.36	36.38	596.45	1.00	596.45	16.72	1098.36	30.77	34.60	15.72	5.92	54.75	504.41
50 NTU	50	0	GF	0.5	C	0.5C	1	1	1	37.35	37.35	37.35	37.35	18.74	307.27	1.00	307.27	16.72	1098.36	30.77	34.60	15.72	5.92	54.75	504.41
50 NTU	50	0	GF	0.5	C	0.5C	2	1	1	36.14	36.14	36.14	36.14	42.16	691.18	1.00	691.18	16.72	1098.36	30.77	34.60	15.72	5.92	54.75	504.41
50 NTU	50	0	GF	0.5	C	0.5C	3	1	1	37.21	37.21	37.21	37.21	20.59	337.48	1.00	337.48	16.72	1098.36	30.77	34.60	15.72	5.92	54.75	504.41
50 NTU	50	0	GF	0.5	C	0.5C	4	1	1	35.75	35.75	35.75	35.75	54.75	897.57	1.00	897.57	16.72	1098.36	30.77	34.60	15.72	5.92	54.75	504.41
50 NTU	50	0	GF	0.5	C	0.5C	5	1	1	35.91	35.91	35.91	35.91	49.19	806.33	1.00	806.33	16.72	1098.36	30.77	34.60	15.72	5.92	54.75	504.41
50 NTU	50	0	GF	0.5	C	0.5C	6	1	1	35.80	35.80	35.80	35.80	52.95	868.00	1.00	868.00	16.72	1098.36	30.77	34.60	15.72	5.92	54.75	504.41
50 NTU	50	0	GF	1	A	1A	1	1	1	36.20	36.20	36.20	36.20	40.50	663.94	1.00	663.94	16.72	1098.36	46.89	47.26	33.24	3.11	98.73	768.76
50 NTU	50	0	GF	1	A	1A	2	1	1	35.77	35.77	35.77	35.77	54.02	885.62	1.00	885.62	16.72	1098.36	46.89	47.26	33.24	3.11	98.73	768.76
50 NTU	50	0	GF	1	A	1A	3	1	1	38.33	38.33	38.33	38.33	9.72	159.36	1.00	159.36	16.72	1098.36	46.89	47.26	33.24	3.11	98.73	768.76
50 NTU	50	0	GF	1	A	1A	4	1	1	38.10	38.10	38.10	38.10	11.34	185.90	1.00	185.90	16.72	1098.36	46.89	47.26	33.24	3.11	98.73	768.76
50 NTU	50	0	GF	1	A	1A	5	1	1	37.50	37.50	37.50	37.50	16.95	277.89	1.00	277.89	16.72	1098.36	46.89	47.26	33.24	3.11	98.73	768.76
50 NTU	50	0	GF	1	A	1A	6	1	1	35.32	35.32	35.32	35.32	73.03	1197.25	1.00	1197.25	16.72	1098.36	46.89	47.26	33.24	3.11	98.73	768.76
50 NTU	50	0	GF	1	B	1B	1	1	0.8333	36.68	36.68	36.68	36.68	29.36	481.36	1.00	481.36	16.72	1098.36	46.89	47.26	33.24	3.11	98.73	768.76
50 NTU	50	0	GF	1	B	1B	2	1	0.8333	39.35	39.35	39.35	39.35	4.91	80.46	1.00	80.46	16.72	1098.36	46.89	47.26	33.24	3.11	98.73	768.76
50 NTU	50	0	GF	1	B	1B	3	1	0.8333	37.91	37.91	37.91	37.91	12.88	211.14	1.00	211.14	16.72	1098.36	46.89	47.26	33.24	3.11	98.73	768.76
50 NTU	50	0	GF	1	B	1B	4	0	0.8333	NA	50.00	40.38	40.03	3.11	51.02	1.00	51.02	16.72	1098.36	46.89	47.26	33.24	3.11	98.73	768.76
50 NTU	50	0	GF	1	B	1B	5	1	0.8333	36.99	36.99	36.99	36.99	23.86	391.08	1.00	391.08	16.72	1098.36	46.89	47.26	33.24	3.11	98.73	768.76
50 NTU	50	0	GF	1	B	1B	6	1	0.8333	35.47	35.47	35.47	35.47	66.05	1082.78	1.00	1082.78	16.72	1098.36	46.89	47.26	33.24	3.11	98.73	768.76
50 NTU	50	0	GF	1	C	1C	1	1	1	35.06	35.06	35.06	35.06	86.93	1425.07	1.00	1425.07	16.72	1098.36	46.89	47.26	33.24	3.11	98.73	768.76
50 NTU	50	0	GF	1	C	1C	2	1	1	34.87	34.87	34.87	34.87	98.73	1618.53	1.00	1618.53	16.72	1098.36	46.89	47.26	33.24	3.11	98.73	768.76
50 NTU	50	0	GF	1	C	1C	3	1	1	35.39	35.39	35.39	35.39	69.69	1142.39	1.00	1142.39	16.72	1098.36	46.89	47.26	33.24	3.11	98.73	768.76
50 NTU	50	0	GF	1	C	1C	4	1	1	35.21	35.21	35.21	35.21	78.62	1288.81	1.00	1288.81	16.72	1098.36	46.89	47.26	33.24	3.11	98.73	768.76
50 NTU	50	0	GF	1	C	1C	5	1	1	35.29	35.29	35.29	35.29	74.51	1221.55	1.00	1221.55	16.72	1098.36	46.89	47.26	33.24	3.11	98.73	768.76
50 NTU	50	0	GF	1	C	1C	6	1	1	35.01	35.01	35.01	35.01	89.89	1473.61	1.00	1473.61	16.72	1098.36	46.89	47.26	33.24	3.11	98.73	768.76
50 NTU	50	0	PC10	0.5	A	0.5A	1	0	0.1667	NA	50.00	40.38	40.79	1.87	30.66	0.45	68.14	37.16	2440.80	4.53	2.62	3.93	1.87	15.75	165.07
50 NTU	50	0	PC10	0.5	A	0.5A	2	0	0.1667	NA	50.00	40.38	40.79	1.87	30.66	0.45	68.14	37.16	2440.80	4.53	2.62	3.93	1.87	15.75	165.07
50 NTU	50	0	PC10	0.5	A	0.5A	3	0	0.1667	NA	50.00	40.38	40.79	1.87	30.66	0.45	68.14	37.16	2440.80	4.53	2.62	3.93	1.87	15.75	165.07
50 NTU	50	0	PC10	0.5	A	0.5A	4	1	0.1667	38.15	38.15	38.15	38.15	10.97	179.78	0.45	399.51	37.16	2440.80	4.53	2.62	3.93	1.87	15.75	165.07
50 NTU	50	0	PC10	0.5	A	0.5A	5	0	0.1667	NA	50.00	40.38	40.79	1.87	30.66	0.45	68.14	37.16	2440.80	4.53	2.62	3.93	1.87	15.75	165.07
50 NTU	50	0	PC10	0.5	A	0.5A	6	0	0.1667	NA	50.00	40.38	40.79	1.87	30.66	0.45	68.14	37.16	2440.80	4.53	2.62	3.93	1.87	15.75	165.07
50 NTU	50	0	PC10	0.5	B	0.5B	1	0	0.5	NA	50.00	40.38	40.55	2.20	36.01	0.45	80.02	37.16	2440.80	4.53	2.62	3.93	1.87	15.75	165.07
50 NTU	50	0	PC10	0.5	B	0.5B	2	1	0.5	40.37	40.37	40.37	40.37	2.48	40.62	0.45	90.28	37.16	2440.80	4.53	2.62	3.93	1.87	15.75	165.07
50 NTU	50	0	PC10	0.5	B	0.5B	3	1	0.5	39.41	39.41	39.41	39.41	4.71	77.29	0.45	171.75	37.16	2440.80	4.53	2.62	3.93	1.87	15.75	165.07
50 NTU	50	0	PC10	0.5	B	0.5B	4	0	0.5	NA	50.00	40.38	40.55	2.20	36.01	0.45	80.02	37.16	2440.80	4.53	2.62	3.93	1.87	15.75	165.07
50 NTU	50	0	PC10	0.5	B	0.5B	5	0	0.5	NA	50.00	40.38	40.55	2.20	36.01	0.45	80.02	37.16	2440.80	4.53	2.62	3.93	1.87	15.75	165.07
50 NTU	50	0	PC10	0.5	B	0.5B	6	1	0.5	38.30	38.30	38.30	38.30	9.92	162.59	0.45	361.31	37.16	2440.80	4.53	2.62	3.93	1.87	15.75	165.07
50 NTU	50	0	PC10	0.5	C	0.5C	1	1	0.6667	39.34	39.34	39.34	39.34	4.94	81.00	0.45	180.00	37.16	2440.80	4.53	2.62	3.93	1.87	15.75	165.07
50 NTU	50	0	PC10	0.5	C	0.5C	2	1	0.6667	37.61	37.61	37.61	37.61	15.75	258.15	0.45	573.66	37.16	2440.80	4.53	2.62	3.93	1.87	15.75	165.07
50 NTU	50	0	PC10	0.5	C	0.5C	3	1	0.6667	38.91	38.91	38.91	38.91	6.59	108.05	0.45	240.10	37.16	2440.80	4.53	2.62	3.93	1.87	15.75	165.07
50 NTU	50	0	PC10	0.5	C	0.5C	4	0	0.6667	NA	50.00	40.38	40.21	2.76	45.22	0.45	100.49	37.16	2440.80	4.53	2.62	3.93	1.87	15.75	165.07
50 NTU	50	0	PC10	0.5	C	0.5C	5	1	0.6667	39.40	39.40	39.40	39.40	4.75	77.81	0.45	172.91	37.16	2440.80	4.53	2.62	3.93	1.87	15.75	165.07
50 NTU	50	0	PC10	0.5	C	0.5C	6	0	0.6667	NA	50.00	40.38	40.21	2.76	45.22	0.45	100.49	37.16	2440.80	4.53	2.62	3.93	1.87	15.75	165.07
50 NTU	50	0	PC10	1	A	1A	1	1	0.5	38.26	38.26	38.26	38.26	10.19	167.01	0.45	371.13	37.16	2440.80	8.20	3.72	10.55	2.01	45.39	298.88
50 NTU	50	0	PC10	1	A	1A	2	1	0.5	39.18	39.18	39.18	39.18	5.50	90.17	0.45	200.37	37.16	2440.80	8.20	3.72	10.55	2.01	45.39	298.88
50 NTU	50	0	PC10	1	A	1A	3	0	0.5	NA	50.00	40.38	40.68	2.01	33.01	0.45	73.35	37.16	2440.80	8.20	3.72	10.55	2.01	45.39	298.88
50 NTU	50	0	PC10	1	A	1A	4	1	0.5	37.81	37.81	37.81	37.81	13.77	225.77	0.45	501.72	37.16	2440.80	8.20	3.72	10.55	2.01	45.39	298.88
50 NTU	50	0	PC10	1	A	1A	5	0	0.5	NA	50.00	40.38	40.68	2.01	33.01	0.45	73.35	37.16	2440.80	8.20	3.72	10.55	2.01	45.39	298.88
50 NTU	50	0	PC10	1	A	1A	6	0	0.5	NA	50.00	40.38	40.68	2.01	33.01	0.45	73.35	37.16	2440.80	8.20	3.72	10.55	2.01	45.39	298.88
50 NTU	50	0	PC10	1	B	1B	1	1	0.5	37.36	37.36	37.36	37.36	18.62	305.22	0.45	678.26	37.16	2440.80	8.20	3.72	10.55	2.01	45.39	298.88
50 NTU	50	0	PC10	1	B	1B	2	1	0.5	39.29	39.29	39.29	39.29	5.11	83.76	0.45	186.13	37.16	2440.80	8.20	3.72	10.55	2.01	45.39	298.88
50 NTU	50	0	PC10	1	B	1B	3	0	0.5	NA	50.00	40.38	40.65	2.05	33.68	0.45	74.84	37.16	2440.80	8.20	3.72	10.55	2.01	45.39	298.88
50 NTU	50	0	PC10	1	B	1B	4	0	0.5	NA	50.00	40.38	40.65	2.05	33.68	0.45	74.84	37.16	2440.80	8.20	3.72	10.55	2.01	45.39	298.88
50 NTU	50	0	PC10	1	B	1B	5	0	0.5	NA	50.00	40.38	40.65	2.05	33.68	0.45	74.84	37.16	2440.80	8.20	3.72	10.55	2.01	45.39	298.88
50 NTU	50	0	PC10	1	B	1B	6	1	0.5	38.24	38.24	38.24	38.24	10.32	169.26	0.45	376.13	37.16	2440.80	8.20	3.72	10.55	2.01	45.39	298.88
50 NTU	50	0	PC10	1	C	1C	1	1	0.5	38.68	38.68	38.68	38.68	7.69	126.05	0.45	280.10	37.16	2440.80	8.20	3.72	10.55	2.01	45.39	298.88
50 NTU	50	0	PC10	1	C	1C	2	0	0.5	NA	50.00	40.38	40.46	2.33	38.25	0.45	84.99	37.16	2440.80	8.20	3.72	10.55	2.01	45.39	298.88
50 NTU	50	0	PC10	1	C	1C	3	1	0.5	36.03	36.03	36.03	36.03	45.39	744.04	0.45	1653.42	37.16	2440.80	8.20	3.72	10.55	2.01	45.39	298.88
50 NTU	50	0	PC10	1	C	1C	4	0	0.5	NA	50.00	40.38	40.46	2.33	38.25	0.45	84.99	37.16	2440.80	8.20	3.72	10.55	2.01	45.39	298.88
50 NTU	50	0	PC10	1	C	1C	5	1	0.5	38.03	38.03	38.03	38.03	11.88	194.83	0.45	432.96	37.16	2440.80	8.20	3.72	10.55	2.01	45.39	298.88
50 NTU	50	0	PC10	1	C	1C	6	0	0.5	NA	50.00	40.38	40.46	2.33	38.25	0.45	84.99	37.16	2440.80	8.20	3.72	10.55	2.01	45.39	298.88
50 NTU	50	0	PC5	0.5	A	0.5A	1	0	0.3333	NA	50.00	40.38	40.27	2.65	43.44	0.20	217.20	83.61	5491.80	7.09	3.95	5.50	2.65	20.18	580.74
50 NTU	50	0	PC5	0.5	A	0.5A	2	0	0.3333	NA	50.00	40.38	40.27	2.65	43.44	0.20	217.20	83.61	5491.80	7.09	3.95	5.50	2.65	20.18	580.74
50 NTU	50	0	PC5	0.5	A	0.5A	3	0	0.3333	NA	50.00	40.38	40.27	2.65	43.44	0.20	217.20	83.61	5491.80	7.09	3.95	5.50	2.65	20.18	580.74
50 NTU	50	0	PC5	0.5	A	0.5A	4	1	0.3333	37.49	37.49	37.49	37.49	17.07	279.76	0.20	1398.79	83.61	5491.80	7.09	3.95	5.50	2.65	20.18	580.74
50 NTU	50	0	PC5	0.5	A	0.5A	5	1	0.3333	37.92	37.92	37.92	37.92	12.79	209.73	0.20	1048.66	83.61	5491.80	7.09	3.95	5.50	2.65	20.18	580.74
50 NTU	50	0	PC5	0.5	A	0.5A	6	0	0.3333	NA	50.00	40.38	40.27	2.65	43.44	0.20	217.20	83.61	5491.80	7.09	3.95	5.50	2.65	20.18	580.74
50 NTU	50	0	PC5	0.5	B	0.5B	1	0	0.5	NA	50.00	40.38	40.14	2.89	47.39	0.20	236.97	83.61	5491.80	7.09	3.95	5.50	2.65	20.18	580.74
50 NTU	50	0	PC5	0.5	B	0.5B	2	1	0.5	37.24	37.24	37.24	37.24	20.18	330.77	0.20	1653.84	83.61	5491.80	7.09	3.95	5.50	2.65	20.18	580.74
50 NTU	50	0	PC5	0.5	B	0.5B	3	1	0.5	38.25	38.25	38.25	38.25	10.26	168.13	0.20	840.65	83.61	5491.80	7.09	3.95	5.50	2.65	20.18	580.74
50 NTU	50	0	PC5	0.5	B	0.5B	4	1	0.5	38.89	38.89	38.89	38.89	6.68	109.50	0.20	547.51	83.61	5491.80	7.09	3.95	5.50	2.65	20.18	580.74
50 NTU	50	0	PC5	0.5	B	0.5B	5	0	0.5	NA	50.00	40.38	40.14	2.89	47.39	0.20	236.97	83.61	5491.80	7.09	3.95	5.50	2.65	20.18	580.74
50 NTU	50	0	PC5	0.5	B	0.5B	6	0	0.5	NA	50.00	40.38	40.14	2.89	47.39	0.20	236.97	83.61	5491.80	7.09	3.95	5.50	2.65	20.18	580.74
50 NTU	50	0	PC5	0.5	C	0.5C	1	1	0.8333	38.48	38.48	38.48	38.48	8.79	144.12	0.20	720.60	83.61	5491.80	7.09	3.95	5.50	2.65	20.18	580.74
50 NTU	50	0	PC5	0.5	C	0.5C	2	1	0.8333	39.48	39.48	39.48	39.48	4.50	73.75	0.20	368.74	83.61	5491.80	7.09	3.95	5.50	2.65	20.18	580.74
50 NTU	50	0	PC5	0.5	C	0.5C	3	1	0.8333	39.90	39.90	39.90	39.90	3.40	55.66	0.20	278.30	83.61	5491.80	7.09	3.95	5.50	2.65	20.18	580.74
50 NTU	50	0	PC5	0.5	C	0.5C	4	1	0.8333	38.06	38.06	38.06	38.06	11.65	190.95	0.20	954.77	83.61	5491.80	7.09	3.95	5.50	2.65	20.18	580.74
50 NTU	50	0	PC5	0.5	C	0.5C	5	1	0.8333	38.29	38.29	38.29	38.29	9.98	163.68	0.20	818.42	83.61	5491.80	7.09	3.95	5.50	2.65	20.18	580.74
50 NTU	50	0	PC5	0.5	C	0.5C	6	0	0.8333	NA	50.00	40.38	40.10	2.97	48.68	0.20	243.40	83.61	5491.80	7.09	3.95	5.50	2.65	20.18	580.74
50 NTU	50	0	PC5	1	A	1A	1	0	0.1667	NA	50.00	40.38	41.19	1.43	23.45	0.20	117.26	83.61	5491.80	6.71	1.43	9.32	1.24	31.40	550.23
50 NTU	50	0	PC5	1	A	1A	2	0	0.1667	NA	50.00	40.38	41.19	1.43	23.45	0.20	117.26	83.61	5491.80	6.71	1.43	9.32	1.24	31.40	550.23
50 NTU	50	0	PC5	1	A	1A	3	0	0.1667	NA	50.00	40.38	41.19	1.43	23.45	0.20	117.26	83.61	5491.80	6.71	1.43	9.32	1.24	31.40	550.23
50 NTU	50	0	PC5	1	A	1A	4	0	0.1667	NA	50.00	40.38	41.19	1.43	23.45	0.20	117.26	83.61	5491.80	6.71	1.43	9.32	1.24	31.40	550.23
50 NTU	50	0	PC5	1	A	1A	5	0	0.1667	NA	50.00	40.38	41.19	1.43	23.45	0.20	117.26	83.61	5491.80	6.71	1.43	9.32	1.24	31.40	550.23
50 NTU	50	0	PC5	1	A	1A	6	1	0.1667	37.29	37.29	37.29	37.29	19.51	319.87	0.20	1599.36	83.61	5491.80	6.71	1.43	9.32	1.24	31.40	550.23
50 NTU	50	0	PC5	1	B	1B	1	0	0.5	NA	50.00	40.38	40.34	2.53	41.45	0.20	207.25	83.61	5491.80	6.71	1.43	9.32	1.24	31.40	550.23
50 NTU	50	0	PC5	1	B	1B	2	0	0.5	NA	50.00	40.38	40.34	2.53	41.45	0.20	207.25	83.61	5491.80	6.71	1.43	9.32	1.24	31.40	550.23
50 NTU	50	0	PC5	1	B	1B	3	1	0.5	36.58	36.58	36.58	36.58	31.40	514.71	0.20	2573.55	83.61	5491.80	6.71	1.43	9.32	1.24	31.40	550.23
50 NTU	50	0	PC5	1	B	1B	4	0	0.5	NA	50.00	40.38	40.34	2.53	41.45	0.20	207.25	83.61	5491.80	6.71	1.43	9.32	1.24	31.40	550.23
50 NTU	50	0	PC5	1	B	1B	5	1	0.5	37.58	37.58	37.58	37.58	16.07	263.39	0.20	1316.93	83.61	5491.80	6.71	1.43	9.32	1.24	31.40	550.23
50 NTU	50	0	PC5	1	B	1B	6	1	0.5	37.05	37.05	37.05	37.05	22.92	375.67	0.20	1878.36	83.61	5491.80	6.71	1.43	9.32	1.24	31.40	550.23
50 NTU	50	0	PC5	1	C	1C	1	0	0.1667	NA	50.00	40.38	41.40	1.24	20.37	0.20	101.87	83.61	5491.80	6.71	1.43	9.32	1.24	31.40	550.23
50 NTU	50	0	PC5	1	C	1C	2	1	0.1667	38.29	38.29	38.29	38.29	9.98	163.68	0.20	818.42	83.61	5491.80	6.71	1.43	9.32	1.24	31.40	550.23
50 NTU	50	0	PC5	1	C	1C	3	0	0.1667	NA	50.00	40.38	41.40	1.24	20.37	0.20	101.87	83.61	5491.80	6.71	1.43	9.32	1.24	31.40	550.23
50 NTU	50	0	PC5	1	C	1C	4	0	0.1667	NA	50.00	40.38	41.40	1.24	20.37	0.20	101.87	83.61	5491.80	6.71	1.43	9.32	1.24	31.40	550.23
50 NTU	50	0	PC5	1	C	1C	5	0	0.1667	NA	50.00	40.38	41.40	1.24	20.37	0.20	101.87	83.61	5491.80	6.71	1.43	9.32	1.24	31.40	550.23
50 NTU	50	0	PC5	1	C	1C	6	0	0.1667	NA	50.00	40.38	41.40	1.24	20.37	0.20	101.87	83.61	5491.80	6.71	1.43	9.32	1.24	31.40	550.23
50 NTU	50	0	ST	0.5	A	0.5A	1	0	0.5	NA	50.00	40.38	40.07	3.03	49.67	0.10	496.69	167.21	10983.61	9.45	4.98	8.53	2.63	30.98	1548.39
50 NTU	50	0	ST	0.5	A	0.5A	2	0	0.5	NA	50.00	40.38	40.07	3.03	49.67	0.10	496.69	167.21	10983.61	9.45	4.98	8.53	2.63	30.98	1548.39
50 NTU	50	0	ST	0.5	A	0.5A	3	1	0.5	38.74	38.74	38.74	38.74	7.39	121.08	0.10	1210.79	167.21	10983.61	9.45	4.98	8.53	2.63	30.98	1548.39
50 NTU	50	0	ST	0.5	A	0.5A	4	1	0.5	37.50	37.50	37.50	37.50	16.95	277.89	0.10	2778.89	167.21	10983.61	9.45	4.98	8.53	2.63	30.98	1548.39
50 NTU	50	0	ST	0.5	A	0.5A	5	1	0.5	37.42	37.42	37.42	37.42	17.88	293.19	0.10	2931.90	167.21	10983.61	9.45	4.98	8.53	2.63	30.98	1548.39
50 NTU	50	0	ST	0.5	A	0.5A	6	0	0.5	NA	50.00	40.38	40.07	3.03	49.67	0.10	496.69	167.21	10983.61	9.45	4.98	8.53	2.63	30.98	1548.39
50 NTU	50	0	ST	0.5	B	0.5B	1	1	0.8333	37.30	37.30	37.30	37.30	19.38	317.74	0.10	3177.35	167.21	10983.61	9.45	4.98	8.53	2.63	30.98	1548.39
50 NTU	50	0	ST	0.5	B	0.5B	2	1	0.8333	37.69	37.69	37.69	37.69	14.93	244.67	0.10	2446.74	167.21	10983.61	9.45	4.98	8.53	2.63	30.98	1548.39
50 NTU	50	0	ST	0.5	B	0.5B	3	1	0.8333	36.60	36.60	36.60	36.60	30.98	507.86	0.10	5078.60	167.21	10983.61	9.45	4.98	8.53	2.63	30.98	1548.39
50 NTU	50	0	ST	0.5	B	0.5B	4	1	0.8333	39.67	39.67	39.67	39.67	3.96	64.93	0.10	649.34	167.21	10983.61	9.45	4.98	8.53	2.63	30.98	1548.39
50 NTU	50	0	ST	0.5	B	0.5B	5	1	0.8333	39.05	39.05	39.05	39.05	6.00	98.37	0.10	983.72	167.21	10983.61	9.45	4.98	8.53	2.63	30.98	1548.39
50 NTU	50	0	ST	0.5	B	0.5B	6	0	0.8333	NA	50.00	40.38	39.81	3.61	59.12	0.10	591.20	167.21	10983.61	9.45	4.98	8.53	2.63	30.98	1548.39
50 NTU	50	0	ST	0.5	C	0.5C	1	1	0.5	38.82	38.82	38.82	38.82	7.00	114.76	0.10	1147.61	167.21	10983.61	9.45	4.98	8.53	2.63	30.98	1548.39
50 NTU	50	0	ST	0.5	C	0.5C	2	0	0.5	NA	50.00	40.38	40.28	2.63	43.15	0.10	431.50	167.21	10983.61	9.45	4.98	8.53	2.63	30.98	1548.39
50 NTU	50	0	ST	0.5	C	0.5C	3	1	0.5	39.73	39.73	39.73	39.73	3.80	62.38	0.10	623.75	167.21	10983.61	9.45	4.98	8.53	2.63	30.98	1548.39
50 NTU	50	0	ST	0.5	C	0.5C	4	0	0.5	NA	50.00	40.38	40.28	2.63	43.15	0.10	431.50	167.21	10983.61	9.45	4.98	8.53	2.63	30.98	1548.39
50 NTU	50	0	ST	0.5	C	0.5C	5	1	0.5	37.17	37.17	37.17	37.17	21.15	346.65	0.10	3466.50	167.21	10983.61	9.45	4.98	8.53	2.63	30.98	1548.39
50 NTU	50	0	ST	0.5	C	0.5C	6	0	0.5	NA	50.00	40.38	40.28	2.63	43.15	0.10	431.50	167.21	10983.61	9.45	4.98	8.53	2.63	30.98	1548.39
50 NTU	50	0	ST	1	A	1A	1	1	0.8333	37.26	37.26	37.26	37.26	19.91	326.37	0.10	3263.66	167.21	10983.61	9.24	6.52	7.54	1.76	22.46	1514.80
50 NTU	50	0	ST	1	A	1A	2	1	0.8333	37.47	37.47	37.47	37.47	17.30	283.53	0.10	2835.31	167.21	10983.61	9.24	6.52	7.54	1.76	22.46	1514.80
50 NTU	50	0	ST	1	A	1A	3	1	0.8333	39.45	39.45	39.45	39.45	4.59	75.25	0.10	752.46	167.21	10983.61	9.24	6.52	7.54	1.76	22.46	1514.80
50 NTU	50	0	ST	1	A	1A	4	1	0.8333	37.81	37.81	37.81	37.81	13.77	225.77	0.10	2257.73	167.21	10983.61	9.24	6.52	7.54	1.76	22.46	1514.80
50 NTU	50	0	ST	1	A	1A	5	0	0.8333	NA	50.00	40.38	40.33	2.55	41.73	0.10	417.28	167.21	10983.61	9.24	6.52	7.54	1.76	22.46	1514.80
50 NTU	50	0	ST	1	A	1A	6	1	0.8333	39.71	39.71	39.71	39.71	3.86	63.22	0.10	632.17	167.21	10983.61	9.24	6.52	7.54	1.76	22.46	1514.80
50 NTU	50	0	ST	1	B	1B	1	1	0.5	37.78	37.78	37.78	37.78	14.05	230.36	0.10	2303.57	167.21	10983.61	9.24	6.52	7.54	1.76	22.46	1514.80
50 NTU	50	0	ST	1	B	1B	2	1	0.5	42.07	42.07	42.07	40.88	1.76	28.82	0.10	288.24	167.21	10983.61	9.24	6.52	7.54	1.76	22.46	1514.80
50 NTU	50	0	ST	1	B	1B	3	0	0.5	NA	50.00	40.38	40.88	1.76	28.87	0.10	288.67	167.21	10983.61	9.24	6.52	7.54	1.76	22.46	1514.80
50 NTU	50	0	ST	1	B	1B	4	1	0.5	38.54	38.54	38.54	38.54	8.44	138.44	0.10	1384.41	167.21	10983.61	9.24	6.52	7.54	1.76	22.46	1514.80
50 NTU	50	0	ST	1	B	1B	5	0	0.5	NA	50.00	40.38	40.88	1.76	28.87	0.10	288.67	167.21	10983.61	9.24	6.52	7.54	1.76	22.46	1514.80
50 NTU	50	0	ST	1	B	1B	6	0	0.5	NA	50.00	40.38	40.88	1.76	28.87	0.10	288.67	167.21	10983.61	9.24	6.52	7.54	1.76	22.46	1514.80
50 NTU	50	0	ST	1	C	1C	1	1	0.6667	38.17	38.17	38.17	38.17	10.82	177.39	0.10	1773.87	167.21	10983.61	9.24	6.52	7.54	1.76	22.46	1514.80
50 NTU	50	0	ST	1	C	1C	2	1	0.6667	37.08	37.08	37.08	37.08	22.46	368.20	0.10	3681.96	167.21	10983.61	9.24	6.52	7.54	1.76	22.46	1514.80
50 NTU	50	0	ST	1	C	1C	3	1	0.6667	37.27	37.27	37.27	37.27	19.78	324.19	0.10	3241.86	167.21	10983.61	9.24	6.52	7.54	1.76	22.46	1514.80
50 NTU	50	0	ST	1	C	1C	4	1	0.6667	37.55	37.55	37.55	37.55	16.39	268.73	0.10	2687.34	167.21	10983.61	9.24	6.52	7.54	1.76	22.46	1514.80
50 NTU	50	0	ST	1	C	1C	5	0	0.6667	NA	50.00	40.38	40.25	2.69	44.03	0.10	440.26	167.21	10983.61	9.24	6.52	7.54	1.76	22.46	1514.80
50 NTU	50	0	ST	1	C	1C	6	0	0.6667	NA	50.00	40.38	40.25	2.69	44.03	0.10	440.26	167.21	10983.61	9.24	6.52	7.54	1.76	22.46	1514.80
50 NTU - PF	50	1	GF	0.5	A	0.5A	1	0	0.3333	NA	50.00	40.38	40.20	2.78	45.53	1.00	45.53	16.72	1098.36	24.32	4.75	33.90	2.05	93.58	398.65
50 NTU - PF	50	1	GF	0.5	A	0.5A	2	1	0.3333	38.43	38.43	38.43	38.43	9.09	149.03	1.00	149.03	16.72	1098.36	24.32	4.75	33.90	2.05	93.58	398.65
50 NTU - PF	50	1	GF	0.5	A	0.5A	3	0	0.3333	NA	50.00	40.38	40.20	2.78	45.53	1.00	45.53	16.72	1098.36	24.32	4.75	33.90	2.05	93.58	398.65
50 NTU - PF	50	1	GF	0.5	A	0.5A	4	1	0.3333	38.63	38.63	38.63	38.63	7.95	130.34	1.00	130.34	16.72	1098.36	24.32	4.75	33.90	2.05	93.58	398.65
50 NTU - PF	50	1	GF	0.5	A	0.5A	5	0	0.3333	NA	50.00	40.38	40.20	2.78	45.53	1.00	45.53	16.72	1098.36	24.32	4.75	33.90	2.05	93.58	398.65
50 NTU - PF	50	1	GF	0.5	A	0.5A	6	0	0.3333	NA	50.00	40.38	40.20	2.78	45.53	1.00	45.53	16.72	1098.36	24.32	4.75	33.90	2.05	93.58	398.65
50 NTU - PF	50	1	GF	0.5	B	0.5B	1	0	0.1667	NA	50.00	40.38	40.65	2.05	33.68	1.00	33.68	16.72	1098.36	24.32	4.75	33.90	2.05	93.58	398.65
50 NTU - PF	50	1	GF	0.5	B	0.5B	2	0	0.1667	NA	50.00	40.38	40.65	2.05	33.68	1.00	33.68	16.72	1098.36	24.32	4.75	33.90	2.05	93.58	398.65
50 NTU - PF	50	1	GF	0.5	B	0.5B	3	0	0.1667	NA	50.00	40.38	40.65	2.05	33.68	1.00	33.68	16.72	1098.36	24.32	4.75	33.90	2.05	93.58	398.65
50 NTU - PF	50	1	GF	0.5	B	0.5B	4	1	0.1667	38.88	38.88	38.88	38.88	6.72	110.24	1.00	110.24	16.72	1098.36	24.32	4.75	33.90	2.05	93.58	398.65
50 NTU - PF	50	1	GF	0.5	B	0.5B	5	0	0.1667	NA	50.00	40.38	40.65	2.05	33.68	1.00	33.68	16.72	1098.36	24.32	4.75	33.90	2.05	93.58	398.65
50 NTU - PF	50	1	GF	0.5	B	0.5B	6	0	0.1667	NA	50.00	40.38	40.65	2.05	33.68	1.00	33.68	16.72	1098.36	24.32	4.75	33.90	2.05	93.58	398.65
50 NTU - PF	50	1	GF	0.5	C	0.5C	1	1	1	35.88	35.88	35.88	35.88	50.18	822.70	1.00	822.70	16.72	1098.36	24.32	4.75	33.90	2.05	93.58	398.65
50 NTU - PF	50	1	GF	0.5	C	0.5C	2	1	1	34.95	34.95	34.95	34.95	93.58	1534.06	1.00	1534.06	16.72	1098.36	24.32	4.75	33.90	2.05	93.58	398.65
50 NTU - PF	50	1	GF	0.5	C	0.5C	3	1	1	37.76	37.76	37.76	37.76	14.24	233.46	1.00	233.46	16.72	1098.36	24.32	4.75	33.90	2.05	93.58	398.65
50 NTU - PF	50	1	GF	0.5	C	0.5C	4	1	1	35.12	35.12	35.12	35.12	83.50	1368.92	1.00	1368.92	16.72	1098.36	24.32	4.75	33.90	2.05	93.58	398.65
50 NTU - PF	50	1	GF	0.5	C	0.5C	5	1	1	35.15	35.15	35.15	35.15	81.84	1341.68	1.00	1341.68	16.72	1098.36	24.32	4.75	33.90	2.05	93.58	398.65
50 NTU - PF	50	1	GF	0.5	C	0.5C	6	1	1	35.40	35.40	35.40	35.40	69.22	1134.77	1.00	1134.77	16.72	1098.36	24.32	4.75	33.90	2.05	93.58	398.65
50 NTU - PF	50	1	GF	1	A	1A	1	0	0	NA	50.00	40.38	50.03	0.00	0.06	1.00	0.06	16.72	1098.36	29.22	19.91	32.76	0.00	98.07	478.96
50 NTU - PF	50	1	GF	1	A	1A	2	0	0	NA	50.00	40.38	50.03	0.00	0.06	1.00	0.06	16.72	1098.36	29.22	19.91	32.76	0.00	98.07	478.96
50 NTU - PF	50	1	GF	1	A	1A	3	0	0	NA	50.00	40.38	50.03	0.00	0.06	1.00	0.06	16.72	1098.36	29.22	19.91	32.76	0.00	98.07	478.96
50 NTU - PF	50	1	GF	1	A	1A	4	0	0	NA	50.00	40.38	50.03	0.00	0.06	1.00	0.06	16.72	1098.36	29.22	19.91	32.76	0.00	98.07	478.96
50 NTU - PF	50	1	GF	1	A	1A	5	0	0	NA	50.00	40.38	50.03	0.00	0.06	1.00	0.06	16.72	1098.36	29.22	19.91	32.76	0.00	98.07	478.96
50 NTU - PF	50	1	GF	1	A	1A	6	0	0	NA	50.00	40.38	50.03	0.00	0.06	1.00	0.06	16.72	1098.36	29.22	19.91	32.76	0.00	98.07	478.96
50 NTU - PF	50	1	GF	1	B	1B	1	1	1	34.88	34.88	34.88	34.88	98.07	1607.72	1.00	1607.72	16.72	1098.36	29.22	19.91	32.76	0.00	98.07	478.96
50 NTU - PF	50	1	GF	1	B	1B	2	1	1	35.88	35.88	35.88	35.88	50.18	822.70	1.00	822.70	16.72	1098.36	29.22	19.91	32.76	0.00	98.07	478.96
50 NTU - PF	50	1	GF	1	B	1B	3	1	1	36.15	36.15	36.15	36.15	41.88	686.56	1.00	686.56	16.72	1098.36	29.22	19.91	32.76	0.00	98.07	478.96
50 NTU - PF	50	1	GF	1	B	1B	4	1	1	35.18	35.18	35.18	35.18	80.21	1314.98	1.00	1314.98	16.72	1098.36	29.22	19.91	32.76	0.00	98.07	478.96
50 NTU - PF	50	1	GF	1	B	1B	5	1	1	34.95	34.95	34.95	34.95	93.58	1534.06	1.00	1534.06	16.72	1098.36	29.22	19.91	32.76	0.00	98.07	478.96
50 NTU - PF	50	1	GF	1	B	1B	6	1	1	36.48	36.48	36.48	36.48	33.57	550.38	1.00	550.38	16.72	1098.36	29.22	19.91	32.76	0.00	98.07	478.96
50 NTU - PF	50	1	GF	1	C	1C	1	1	1	37.26	37.26	37.26	37.26	19.91	326.37	1.00	326.37	16.72	1098.36	29.22	19.91	32.76	0.00	98.07	478.96
50 NTU - PF	50	1	GF	1	C	1C	2	1	1	36.13	36.13	36.13	36.13	42.45	695.82	1.00	695.82	16.72	1098.36	29.22	19.91	32.76	0.00	98.07	478.96
50 NTU - PF	50	1	GF	1	C	1C	3	1	1	38.61	38.61	38.61	38.61	8.06	132.10	1.00	132.10	16.72	1098.36	29.22	19.91	32.76	0.00	98.07	478.96
50 NTU - PF	50	1	GF	1	C	1C	4	1	1	37.61	37.61	37.61	37.61	15.75	258.15	1.00	258.15	16.72	1098.36	29.22	19.91	32.76	0.00	98.07	478.96
50 NTU - PF	50	1	GF	1	C	1C	5	1	1	37.26	37.26	37.26	37.26	19.91	326.37	1.00	326.37	16.72	1098.36	29.22	19.91	32.76	0.00	98.07	478.96
50 NTU - PF	50	1	GF	1	C	1C	6	1	1	37.09	37.09	37.09	37.09	22.31	365.74	1.00	365.74	16.72	1098.36	29.22	19.91	32.76	0.00	98.07	478.96
50 NTU - PF	50	1	PC10	0.5	A	0.5A	1	1	1	35.06	35.06	35.06	35.06	86.93	1425.07	0.75	1900.09	22.30	1464.48	49.46	48.86	26.31	6.33	94.84	1081.08
50 NTU - PF	50	1	PC10	0.5	A	0.5A	2	1	1	35.16	35.16	35.16	35.16	81.30	1332.72	0.75	1776.96	22.30	1464.48	49.46	48.86	26.31	6.33	94.84	1081.08
50 NTU - PF	50	1	PC10	0.5	A	0.5A	3	1	1	35.53	35.53	35.53	35.53	63.45	1040.11	0.75	1386.82	22.30	1464.48	49.46	48.86	26.31	6.33	94.84	1081.08
50 NTU - PF	50	1	PC10	0.5	A	0.5A	4	1	1	35.57	35.57	35.57	35.57	61.77	1012.61	0.75	1350.14	22.30	1464.48	49.46	48.86	26.31	6.33	94.84	1081.08
50 NTU - PF	50	1	PC10	0.5	A	0.5A	5	1	1	34.93	34.93	34.93	34.93	94.84	1554.75	0.75	2073.00	22.30	1464.48	49.46	48.86	26.31	6.33	94.84	1081.08
50 NTU - PF	50	1	PC10	0.5	A	0.5A	6	1	1	35.97	35.97	35.97	35.97	47.25	774.56	0.75	1032.74	22.30	1464.48	49.46	48.86	26.31	6.33	94.84	1081.08
50 NTU - PF	50	1	PC10	0.5	B	0.5B	1	0	0.8333	NA	50.00	40.38	38.97	6.33	103.79	0.75	138.38	22.30	1464.48	49.46	48.86	26.31	6.33	94.84	1081.08
50 NTU - PF	50	1	PC10	0.5	B	0.5B	2	1	0.8333	37.50	37.50	37.50	37.50	16.95	277.89	0.75	370.52	22.30	1464.48	49.46	48.86	26.31	6.33	94.84	1081.08
50 NTU - PF	50	1	PC10	0.5	B	0.5B	3	1	0.8333	35.91	35.91	35.91	35.91	49.19	806.33	0.75	1075.10	22.30	1464.48	49.46	48.86	26.31	6.33	94.84	1081.08
50 NTU - PF	50	1	PC10	0.5	B	0.5B	4	1	0.8333	36.49	36.49	36.49	36.49	33.35	546.70	0.75	728.94	22.30	1464.48	49.46	48.86	26.31	6.33	94.84	1081.08
50 NTU - PF	50	1	PC10	0.5	B	0.5B	5	1	0.8333	36.74	36.74	36.74	36.74	28.21	462.39	0.75	616.52	22.30	1464.48	49.46	48.86	26.31	6.33	94.84	1081.08
50 NTU - PF	50	1	PC10	0.5	B	0.5B	6	1	0.8333	37.75	37.75	37.75	37.75	14.34	235.03	0.75	313.38	22.30	1464.48	49.46	48.86	26.31	6.33	94.84	1081.08
50 NTU - PF	50	1	PC10	0.5	C	0.5C	1	1	1	37.65	37.65	37.65	37.65	15.33	251.32	0.75	335.09	22.30	1464.48	49.46	48.86	26.31	6.33	94.84	1081.08
50 NTU - PF	50	1	PC10	0.5	C	0.5C	2	1	1	35.52	35.52	35.52	35.52	63.87	1047.10	0.75	1396.14	22.30	1464.48	49.46	48.86	26.31	6.33	94.84	1081.08
50 NTU - PF	50	1	PC10	0.5	C	0.5C	3	1	1	35.30	35.30	35.30	35.30	74.02	1213.40	0.75	1617.86	22.30	1464.48	49.46	48.86	26.31	6.33	94.84	1081.08
50 NTU - PF	50	1	PC10	0.5	C	0.5C	4	1	1	35.64	35.64	35.64	35.64	58.94	966.21	0.75	1288.29	22.30	1464.48	49.46	48.86	26.31	6.33	94.84	1081.08
50 NTU - PF	50	1	PC10	0.5	C	0.5C	5	1	1	36.02	36.02	36.02	36.02	45.69	749.04	0.75	998.72	22.30	1464.48	49.46	48.86	26.31	6.33	94.84	1081.08
50 NTU - PF	50	1	PC10	0.5	C	0.5C	6	1	1	35.93	35.93	35.93	35.93	48.53	795.60	0.75	1060.80	22.30	1464.48	49.46	48.86	26.31	6.33	94.84	1081.08
50 NTU - PF	50	1	PC10	1	A	1A	1	1	1	35.53	35.53	35.53	35.53	63.45	1040.11	0.75	1386.82	22.30	1464.48	38.65	29.03	25.53	8.33	79.68	844.90
50 NTU - PF	50	1	PC10	1	A	1A	2	1	1	36.99	36.99	36.99	36.99	23.86	391.08	0.75	521.44	22.30	1464.48	38.65	29.03	25.53	8.33	79.68	844.90
50 NTU - PF	50	1	PC10	1	A	1A	3	1	1	37.23	37.23	37.23	37.23	20.31	332.99	0.75	443.99	22.30	1464.48	38.65	29.03	25.53	8.33	79.68	844.90
50 NTU - PF	50	1	PC10	1	A	1A	4	1	1	38.19	38.19	38.19	38.19	10.68	175.03	0.75	233.37	22.30	1464.48	38.65	29.03	25.53	8.33	79.68	844.90
50 NTU - PF	50	1	PC10	1	A	1A	5	1	1	36.86	36.86	36.86	36.86	26.03	426.67	0.75	568.89	22.30	1464.48	38.65	29.03	25.53	8.33	79.68	844.90
50 NTU - PF	50	1	PC10	1	A	1A	6	1	1	38.55	38.55	38.55	38.55	8.39	137.52	0.75	183.36	22.30	1464.48	38.65	29.03	25.53	8.33	79.68	844.90
50 NTU - PF	50	1	PC10	1	B	1B	1	1	1	38.56	38.56	38.56	38.56	8.33	136.60	0.75	182.13	22.30	1464.48	38.65	29.03	25.53	8.33	79.68	844.90
50 NTU - PF	50	1	PC10	1	B	1B	2	1	1	36.55	36.55	36.55	36.55	32.03	525.16	0.75	700.21	22.30	1464.48	38.65	29.03	25.53	8.33	79.68	844.90
50 NTU - PF	50	1	PC10	1	B	1B	3	1	1	36.92	36.92	36.92	36.92	25.00	409.86	0.75	546.48	22.30	1464.48	38.65	29.03	25.53	8.33	79.68	844.90
50 NTU - PF	50	1	PC10	1	B	1B	4	1	1	37.65	37.65	37.65	37.65	15.33	251.32	0.75	335.09	22.30	1464.48	38.65	29.03	25.53	8.33	79.68	844.90
50 NTU - PF	50	1	PC10	1	B	1B	5	1	1	36.04	36.04	36.04	36.04	45.08	739.07	0.75	985.43	22.30	1464.48	38.65	29.03	25.53	8.33	79.68	844.90
50 NTU - PF	50	1	PC10	1	B	1B	6	1	1	37.61	37.61	37.61	37.61	15.75	258.15	0.75	344.19	22.30	1464.48	38.65	29.03	25.53	8.33	79.68	844.90
50 NTU - PF	50	1	PC10	1	C	1C	1	1	1	36.02	36.02	36.02	36.02	45.69	749.04	0.75	998.72	22.30	1464.48	38.65	29.03	25.53	8.33	79.68	844.90
50 NTU - PF	50	1	PC10	1	C	1C	2	1	1	35.32	35.32	35.32	35.32	73.03	1197.25	0.75	1596.33	22.30	1464.48	38.65	29.03	25.53	8.33	79.68	844.90
50 NTU - PF	50	1	PC10	1	C	1C	3	1	1	35.26	35.26	35.26	35.26	76.03	1246.36	0.75	1661.81	22.30	1464.48	38.65	29.03	25.53	8.33	79.68	844.90
50 NTU - PF	50	1	PC10	1	C	1C	4	1	1	35.29	35.29	35.29	35.29	74.51	1221.55	0.75	1628.74	22.30	1464.48	38.65	29.03	25.53	8.33	79.68	844.90
50 NTU - PF	50	1	PC10	1	C	1C	5	1	1	35.19	35.19	35.19	35.19	79.68	1306.20	0.75	1741.60	22.30	1464.48	38.65	29.03	25.53	8.33	79.68	844.90
50 NTU - PF	50	1	PC10	1	C	1C	6	1	1	35.81	35.81	35.81	35.81	52.59	862.20	0.75	1149.60	22.30	1464.48	38.65	29.03	25.53	8.33	79.68	844.90
50 NTU - PF	50	1	PC5	0.5	A	0.5A	1	0	0.3333	NA	50.00	40.38	39.15	5.61	92.00	0.20	459.98	83.61	5491.80	32.22	36.76	22.50	4.71	76.03	2640.61
50 NTU - PF	50	1	PC5	0.5	A	0.5A	2	1	0.3333	37.03	37.03	37.03	37.03	23.23	380.74	0.20	1903.69	83.61	5491.80	32.22	36.76	22.50	4.71	76.03	2640.61
50 NTU - PF	50	1	PC5	0.5	A	0.5A	3	0	0.3333	NA	50.00	40.38	39.15	5.61	92.00	0.20	459.98	83.61	5491.80	32.22	36.76	22.50	4.71	76.03	2640.61
50 NTU - PF	50	1	PC5	0.5	A	0.5A	4	1	0.3333	37.48	37.48	37.48	37.48	17.18	281.64	0.20	1408.19	83.61	5491.80	32.22	36.76	22.50	4.71	76.03	2640.61
50 NTU - PF	50	1	PC5	0.5	A	0.5A	5	1	0.3333	39.41	39.41	39.41	39.41	4.71	77.29	0.20	386.45	83.61	5491.80	32.22	36.76	22.50	4.71	76.03	2640.61
50 NTU - PF	50	1	PC5	0.5	A	0.5A	6	1	0.3333	38.54	38.54	38.54	38.54	8.44	138.44	0.20	692.20	83.61	5491.80	32.22	36.76	22.50	4.71	76.03	2640.61
50 NTU - PF	50	1	PC5	0.5	B	0.5B	1	1	1	38.15	38.15	38.15	38.15	10.97	179.78	0.20	898.90	83.61	5491.80	32.22	36.76	22.50	4.71	76.03	2640.61
50 NTU - PF	50	1	PC5	0.5	B	0.5B	2	1	1	37.76	37.76	37.76	37.76	14.24	233.46	0.20	1167.32	83.61	5491.80	32.22	36.76	22.50	4.71	76.03	2640.61
50 NTU - PF	50	1	PC5	0.5	B	0.5B	3	1	1	35.79	35.79	35.79	35.79	53.30	873.83	0.20	4369.16	83.61	5491.80	32.22	36.76	22.50	4.71	76.03	2640.61
50 NTU - PF	50	1	PC5	0.5	B	0.5B	4	1	1	36.01	36.01	36.01	36.01	46.00	754.08	0.20	3770.38	83.61	5491.80	32.22	36.76	22.50	4.71	76.03	2640.61
50 NTU - PF	50	1	PC5	0.5	B	0.5B	5	1	1	35.28	35.28	35.28	35.28	75.02	1229.77	0.20	6148.83	83.61	5491.80	32.22	36.76	22.50	4.71	76.03	2640.61
50 NTU - PF	50	1	PC5	0.5	B	0.5B	6	1	1	36.32	36.32	36.32	36.32	37.37	612.65	0.20	3063.27	83.61	5491.80	32.22	36.76	22.50	4.71	76.03	2640.61
50 NTU - PF	50	1	PC5	0.5	C	0.5C	1	1	1	35.26	35.26	35.26	35.26	76.03	1246.36	0.20	6231.78	83.61	5491.80	32.22	36.76	22.50	4.71	76.03	2640.61
50 NTU - PF	50	1	PC5	0.5	C	0.5C	2	1	1	36.21	36.21	36.21	36.21	40.23	659.51	0.20	3297.55	83.61	5491.80	32.22	36.76	22.50	4.71	76.03	2640.61
50 NTU - PF	50	1	PC5	0.5	C	0.5C	3	1	1	36.24	36.24	36.24	36.24	39.43	646.39	0.20	3231.93	83.61	5491.80	32.22	36.76	22.50	4.71	76.03	2640.61
50 NTU - PF	50	1	PC5	0.5	C	0.5C	4	1	1	36.37	36.37	36.37	36.37	36.14	592.47	0.20	2962.35	83.61	5491.80	32.22	36.76	22.50	4.71	76.03	2640.61
50 NTU - PF	50	1	PC5	0.5	C	0.5C	5	1	1	36.06	36.06	36.06	36.06	44.48	729.23	0.20	3646.17	83.61	5491.80	32.22	36.76	22.50	4.71	76.03	2640.61
50 NTU - PF	50	1	PC5	0.5	C	0.5C	6	1	1	36.15	36.15	36.15	36.15	41.88	686.56	0.20	3432.81	83.61	5491.80	32.22	36.76	22.50	4.71	76.03	2640.61
50 NTU - PF	50	1	PC5	1	A	1A	1	1	1	37.33	37.33	37.33	37.33	19.00	311.41	0.20	1557.06	83.61	5491.80	98.52	63.87	88.61	4.65	266.12	8075.07
50 NTU - PF	50	1	PC5	1	A	1A	2	1	1	37.29	37.29	37.29	37.29	19.51	319.87	0.20	1599.36	83.61	5491.80	98.52	63.87	88.61	4.65	266.12	8075.07
50 NTU - PF	50	1	PC5	1	A	1A	3	1	1	38.14	38.14	38.14	38.14	11.04	180.99	0.20	904.94	83.61	5491.80	98.52	63.87	88.61	4.65	266.12	8075.07
50 NTU - PF	50	1	PC5	1	A	1A	4	1	1	39.43	39.43	39.43	39.43	4.65	76.26	0.20	381.30	83.61	5491.80	98.52	63.87	88.61	4.65	266.12	8075.07
50 NTU - PF	50	1	PC5	1	A	1A	5	1	1	38.40	38.40	38.40	38.40	9.28	152.05	0.20	760.27	83.61	5491.80	98.52	63.87	88.61	4.65	266.12	8075.07
50 NTU - PF	50	1	PC5	1	A	1A	6	1	1	36.38	36.38	36.38	36.38	35.90	588.51	0.20	2942.57	83.61	5491.80	98.52	63.87	88.61	4.65	266.12	8075.07
50 NTU - PF	50	1	PC5	1	B	1B	1	1	1	35.53	35.53	35.53	35.53	63.45	1040.11	0.20	5200.56	83.61	5491.80	98.52	63.87	88.61	4.65	266.12	8075.07
50 NTU - PF	50	1	PC5	1	B	1B	2	1	1	35.57	35.57	35.57	35.57	61.77	1012.61	0.20	5063.04	83.61	5491.80	98.52	63.87	88.61	4.65	266.12	8075.07
50 NTU - PF	50	1	PC5	1	B	1B	3	1	1	36.01	36.01	36.01	36.01	46.00	754.08	0.20	3770.38	83.61	5491.80	98.52	63.87	88.61	4.65	266.12	8075.07
50 NTU - PF	50	1	PC5	1	B	1B	4	1	1	35.51	35.51	35.51	35.51	64.30	1054.14	0.20	5270.72	83.61	5491.80	98.52	63.87	88.61	4.65	266.12	8075.07
50 NTU - PF	50	1	PC5	1	B	1B	5	1	1	35.15	35.15	35.15	35.15	81.84	1341.68	0.20	6708.39	83.61	5491.80	98.52	63.87	88.61	4.65	266.12	8075.07
50 NTU - PF	50	1	PC5	1	B	1B	6	1	1	35.15	35.15	35.15	35.15	81.84	1341.68	0.20	6708.39	83.61	5491.80	98.52	63.87	88.61	4.65	266.12	8075.07
50 NTU - PF	50	1	PC5	1	C	1C	1	1	1	33.86	33.86	33.86	33.86	194.24	3184.18	0.20	15920.92	83.61	5491.80	98.52	63.87	88.61	4.65	266.12	8075.07
50 NTU - PF	50	1	PC5	1	C	1C	2	1	1	34.04	34.04	34.04	34.04	172.17	2822.43	0.20	14112.17	83.61	5491.80	98.52	63.87	88.61	4.65	266.12	8075.07
50 NTU - PF	50	1	PC5	1	C	1C	3	1	1	33.99	33.99	33.99	33.99	178.03	2918.58	0.20	14592.92	83.61	5491.80	98.52	63.87	88.61	4.65	266.12	8075.07
50 NTU - PF	50	1	PC5	1	C	1C	4	1	1	33.47	33.47	33.47	33.47	252.24	4135.00	0.20	20675.02	83.61	5491.80	98.52	63.87	88.61	4.65	266.12	8075.07
50 NTU - PF	50	1	PC5	1	C	1C	5	1	1	33.73	33.73	33.73	33.73	211.91	3473.95	0.20	17369.77	83.61	5491.80	98.52	63.87	88.61	4.65	266.12	8075.07
50 NTU - PF	50	1	PC5	1	C	1C	6	1	1	33.39	33.39	33.39	33.39	266.12	4362.68	0.20	21813.40	83.61	5491.80	98.52	63.87	88.61	4.65	266.12	8075.07
50 NTU - PF	50	1	ST	0.5	A	0.5A	1	1	1	36.95	36.95	36.95	36.95	24.50	401.70	0.15	2678.02	111.48	7322.40	22.22	20.45	11.93	5.84	41.32	2428.84
50 NTU - PF	50	1	ST	0.5	A	0.5A	2	1	1	36.19	36.19	36.19	36.19	40.77	668.41	0.15	4456.05	111.48	7322.40	22.22	20.45	11.93	5.84	41.32	2428.84
50 NTU - PF	50	1	ST	0.5	A	0.5A	3	1	1	36.17	36.17	36.17	36.17	41.32	677.42	0.15	4516.16	111.48	7322.40	22.22	20.45	11.93	5.84	41.32	2428.84
50 NTU - PF	50	1	ST	0.5	A	0.5A	4	1	1	37.25	37.25	37.25	37.25	20.04	328.56	0.15	2190.40	111.48	7322.40	22.22	20.45	11.93	5.84	41.32	2428.84
50 NTU - PF	50	1	ST	0.5	A	0.5A	5	1	1	36.62	36.62	36.62	36.62	30.57	501.10	0.15	3340.67	111.48	7322.40	22.22	20.45	11.93	5.84	41.32	2428.84
50 NTU - PF	50	1	ST	0.5	A	0.5A	6	1	1	37.54	37.54	37.54	37.54	16.50	270.54	0.15	1803.61	111.48	7322.40	22.22	20.45	11.93	5.84	41.32	2428.84
50 NTU - PF	50	1	ST	0.5	B	0.5B	1	1	1	36.75	36.75	36.75	36.75	28.02	459.30	0.15	3062.01	111.48	7322.40	22.22	20.45	11.93	5.84	41.32	2428.84
50 NTU - PF	50	1	ST	0.5	B	0.5B	2	1	1	37.19	37.19	37.19	37.19	20.86	342.04	0.15	2280.24	111.48	7322.40	22.22	20.45	11.93	5.84	41.32	2428.84
50 NTU - PF	50	1	ST	0.5	B	0.5B	3	1	1	38.15	38.15	38.15	38.15	10.97	179.78	0.15	1198.54	111.48	7322.40	22.22	20.45	11.93	5.84	41.32	2428.84
50 NTU - PF	50	1	ST	0.5	B	0.5B	4	1	1	38.50	38.50	38.50	38.50	8.67	142.20	0.15	948.01	111.48	7322.40	22.22	20.45	11.93	5.84	41.32	2428.84
50 NTU - PF	50	1	ST	0.5	B	0.5B	5	1	1	38.68	38.68	38.68	38.68	7.69	126.05	0.15	840.31	111.48	7322.40	22.22	20.45	11.93	5.84	41.32	2428.84
50 NTU - PF	50	1	ST	0.5	B	0.5B	6	1	1	37.45	37.45	37.45	37.45	17.53	287.36	0.15	1915.71	111.48	7322.40	22.22	20.45	11.93	5.84	41.32	2428.84
50 NTU - PF	50	1	ST	0.5	C	0.5C	1	1	0.8333	36.40	36.40	36.40	36.40	35.42	580.68	0.15	3871.21	111.48	7322.40	22.22	20.45	11.93	5.84	41.32	2428.84
50 NTU - PF	50	1	ST	0.5	C	0.5C	2	1	0.8333	38.22	38.22	38.22	38.22	10.46	171.54	0.15	1143.62	111.48	7322.40	22.22	20.45	11.93	5.84	41.32	2428.84
50 NTU - PF	50	1	ST	0.5	C	0.5C	3	1	0.8333	36.36	36.36	36.36	36.36	36.38	596.45	0.15	3976.35	111.48	7322.40	22.22	20.45	11.93	5.84	41.32	2428.84
50 NTU - PF	50	1	ST	0.5	C	0.5C	4	1	0.8333	38.10	38.10	38.10	38.10	11.34	185.90	0.15	1239.37	111.48	7322.40	22.22	20.45	11.93	5.84	41.32	2428.84
50 NTU - PF	50	1	ST	0.5	C	0.5C	5	0	0.8333	NA	50.00	40.38	39.09	5.84	95.77	0.15	638.47	111.48	7322.40	22.22	20.45	11.93	5.84	41.32	2428.84
50 NTU - PF	50	1	ST	0.5	C	0.5C	6	1	0.8333	36.50	36.50	36.50	36.50	33.13	543.05	0.15	3620.34	111.48	7322.40	22.22	20.45	11.93	5.84	41.32	2428.84
50 NTU - PF	50	1	ST	1	A	1A	1	1	1	35.67	35.67	35.67	35.67	57.77	946.99	0.15	6313.26	111.48	7322.40	44.53	46.64	22.07	8.39	80.21	4867.00
50 NTU - PF	50	1	ST	1	A	1A	2	1	1	35.30	35.30	35.30	35.30	74.02	1213.40	0.15	8089.32	111.48	7322.40	44.53	46.64	22.07	8.39	80.21	4867.00
50 NTU - PF	50	1	ST	1	A	1A	3	1	1	35.64	35.64	35.64	35.64	58.94	966.21	0.15	6441.43	111.48	7322.40	44.53	46.64	22.07	8.39	80.21	4867.00
50 NTU - PF	50	1	ST	1	A	1A	4	1	1	35.94	35.94	35.94	35.94	48.21	790.28	0.15	5268.56	111.48	7322.40	44.53	46.64	22.07	8.39	80.21	4867.00
50 NTU - PF	50	1	ST	1	A	1A	5	1	1	35.18	35.18	35.18	35.18	80.21	1314.98	0.15	8766.54	111.48	7322.40	44.53	46.64	22.07	8.39	80.21	4867.00
50 NTU - PF	50	1	ST	1	A	1A	6	1	1	35.42	35.42	35.42	35.42	68.30	1119.66	0.15	7464.41	111.48	7322.40	44.53	46.64	22.07	8.39	80.21	4867.00
50 NTU - PF	50	1	ST	1	B	1B	1	1	1	38.55	38.55	38.55	38.55	8.39	137.52	0.15	916.78	111.48	7322.40	44.53	46.64	22.07	8.39	80.21	4867.00
50 NTU - PF	50	1	ST	1	B	1B	2	1	1	37.18	37.18	37.18	37.18	21.00	344.34	0.15	2295.57	111.48	7322.40	44.53	46.64	22.07	8.39	80.21	4867.00
50 NTU - PF	50	1	ST	1	B	1B	3	1	1	35.47	35.47	35.47	35.47	66.05	1082.78	0.15	7218.50	111.48	7322.40	44.53	46.64	22.07	8.39	80.21	4867.00
50 NTU - PF	50	1	ST	1	B	1B	4	1	1	36.03	36.03	36.03	36.03	45.39	744.04	0.15	4960.26	111.48	7322.40	44.53	46.64	22.07	8.39	80.21	4867.00
50 NTU - PF	50	1	ST	1	B	1B	5	1	1	38.32	38.32	38.32	38.32	9.79	160.43	0.15	1069.51	111.48	7322.40	44.53	46.64	22.07	8.39	80.21	4867.00
50 NTU - PF	50	1	ST	1	B	1B	6	1	1	38.48	38.48	38.48	38.48	8.79	144.12	0.15	960.80	111.48	7322.40	44.53	46.64	22.07	8.39	80.21	4867.00
50 NTU - PF	50	1	ST	1	C	1C	1	1	1	36.31	36.31	36.31	36.31	37.62	616.77	0.15	4111.81	111.48	7322.40	44.53	46.64	22.07	8.39	80.21	4867.00
50 NTU - PF	50	1	ST	1	C	1C	2	1	1	36.32	36.32	36.32	36.32	37.37	612.65	0.15	4084.36	111.48	7322.40	44.53	46.64	22.07	8.39	80.21	4867.00
50 NTU - PF	50	1	ST	1	C	1C	3	1	1	36.16	36.16	36.16	36.16	41.60	681.98	0.15	4546.52	111.48	7322.40	44.53	46.64	22.07	8.39	80.21	4867.00
50 NTU - PF	50	1	ST	1	C	1C	4	1	1	35.95	35.95	35.95	35.95	47.89	785.01	0.15	5233.38	111.48	7322.40	44.53	46.64	22.07	8.39	80.21	4867.00
50 NTU - PF	50	1	ST	1	C	1C	5	1	1	36.46	36.46	36.46	36.46	34.03	557.80	0.15	3718.67	111.48	7322.40	44.53	46.64	22.07	8.39	80.21	4867.00
50 NTU - PF	50	1	ST	1	C	1C	6	1	1	35.71	35.71	35.71	35.71	56.24	921.95	0.15	6146.31	111.48	7322.40	44.53	46.64	22.07	8.39	80.21	4867.00
